# Supplementary material for: Ago2 protects Drosophila siRNAs and microRNAs from target-directed degradation, even in the absence of 2′-O-methylation
Source: RNA. 2021 Jun;27(6):710–24. doi: 10.1261/rna.078746.121 (PMC8127995; doi:10.1261/rna.078746.121)
Supplement: Supplemental Material [file supp_078746.121_Supplemental_Table_S4.zip]

Archive with 2 entries (2 files):
- Supplemental_Table_S4.gtf
- __MACOSX/._Supplemental_Table_S4.gtf
