# Supplementary material for: Ago2 protects Drosophila siRNAs and microRNAs from target-directed degradation, even in the absence of 2′-O-methylation
Source: RNA. 2021 Jun;27(6):710–24. doi: 10.1261/rna.078746.121 (PMC8127995; doi:10.1261/rna.078746.121)
Supplement: Supplemental Material [file supp_078746.121_Supplemental_Table_S4.zip › Supplemental_Table_S4.gtf]

## Supplemental Table S4. GTF listing loci that potentially generate siRNAs. ##
chr2L	Flybase	exon	9725	9859	.	-	.	gene_id FBti0060580+; transcript_id FBti0060580+;
chr2L	Flybase	exon	9888	9948	.	-	.	gene_id FBti0059810-; transcript_id FBti0059810-;
chr2L	Flybase	exon	21952	22686	.	-	.	gene_id cisNAT-456; transcript_id cisNAT-456;
chr2L	Flybase	exon	24235	24462	.	-	.	gene_id FBti0059812+; transcript_id FBti0059812+;
chr2L	Flybase	exon	27530	27787	.	-	.	gene_id FBti0059814-; transcript_id FBti0059814-;
chr2L	Flybase	exon	47513	52519	.	-	.	gene_id FBti0019092+; transcript_id FBti0019092+;
chr2L	Flybase	exon	60239	60580	.	-	.	gene_id FBti0059816+; transcript_id FBti0059816+;
chr2L	Flybase	exon	60662	60773	.	-	.	gene_id FBti0059818+; transcript_id FBti0059818+;
chr2L	Flybase	exon	64315	64936	.	-	.	gene_id FBti0019093+; transcript_id FBti0019093+;
chr2L	Flybase	exon	65664	65697	.	-	.	gene_id FBti0059819-; transcript_id FBti0059819-;
chr2L	Flybase	exon	71039	71389	.	-	.	gene_id cisNAT-1591; transcript_id cisNAT-1591;
chr2L	Flybase	exon	71757	71803	.	-	.	gene_id cisNAT-1590; transcript_id cisNAT-1590;
chr2L	Flybase	exon	71950	72080	.	-	.	gene_id cisNAT-1590; transcript_id cisNAT-1590;
chr2L	Flybase	exon	72387	72976	.	-	.	gene_id cisNAT-1590; transcript_id cisNAT-1590;
chr2L	Flybase	exon	73485	73691	.	-	.	gene_id cisNAT-1590; transcript_id cisNAT-1590;
chr2L	Flybase	exon	103962	104141	.	-	.	gene_id cisNAT-303; transcript_id cisNAT-303;
chr2L	Flybase	exon	116517	116976	.	-	.	gene_id FBti0060557+; transcript_id FBti0060557+;
chr2L	Flybase	exon	122837	123071	.	-	.	gene_id cisNAT-266; transcript_id cisNAT-266;
chr2L	Flybase	exon	123140	123257	.	-	.	gene_id cisNAT-266; transcript_id cisNAT-266;
chr2L	Flybase	exon	123325	123634	.	-	.	gene_id overlap-1; transcript_id overlap-1;
chr2L	Flybase	exon	155128	155177	.	-	.	gene_id cisNAT-457; transcript_id cisNAT-457;
chr2L	Flybase	exon	172691	172724	.	-	.	gene_id FBti0060558+; transcript_id FBti0060558+;
chr2L	Flybase	exon	173743	173777	.	-	.	gene_id FBti0060559-; transcript_id FBti0060559-;
chr2L	Flybase	exon	176393	176511	.	-	.	gene_id FBti0019095-; transcript_id FBti0019095-;
chr2L	Flybase	exon	178278	178467	.	-	.	gene_id FBti0060560+; transcript_id FBti0060560+;
chr2L	Flybase	exon	179821	179909	.	-	.	gene_id FBti0060561+; transcript_id FBti0060561+;
chr2L	Flybase	exon	204743	204781	.	-	.	gene_id cisNAT-458; transcript_id cisNAT-458;
chr2L	Flybase	exon	228037	228280	.	-	.	gene_id cisNAT-1607; transcript_id cisNAT-1607;
chr2L	Flybase	exon	262203	262596	.	-	.	gene_id cisNAT-459; transcript_id cisNAT-459;
chr2L	Flybase	exon	262645	263002	.	-	.	gene_id cisNAT-459; transcript_id cisNAT-459;
chr2L	Flybase	exon	274740	274765	.	-	.	gene_id cisNAT-1315; transcript_id cisNAT-1315;
chr2L	Flybase	exon	277582	277862	.	-	.	gene_id cisNAT-1314; transcript_id cisNAT-1314;
chr2L	Flybase	exon	277930	278233	.	-	.	gene_id cisNAT-1314; transcript_id cisNAT-1314;
chr2L	Flybase	exon	281670	282166	.	-	.	gene_id cisNAT-460; transcript_id cisNAT-460;
chr2L	Flybase	exon	283807	284209	.	-	.	gene_id cisNAT-461; transcript_id cisNAT-461;
chr2L	Flybase	exon	286383	286530	.	-	.	gene_id cisNAT-462; transcript_id cisNAT-462;
chr2L	Flybase	exon	287252	288291	.	-	.	gene_id cisNAT-268; transcript_id cisNAT-268;
chr2L	Flybase	exon	292959	293221	.	-	.	gene_id cisNAT-194; transcript_id cisNAT-194;
chr2L	Flybase	exon	325678	325823	.	-	.	gene_id cisNAT-1457; transcript_id cisNAT-1457;
chr2L	Flybase	exon	347941	355382	.	-	.	gene_id FBti0019096-; transcript_id FBti0019096-;
chr2L	Flybase	exon	355663	356311	.	-	.	gene_id cisNAT-463; transcript_id cisNAT-463;
chr2L	Flybase	exon	418434	418535	.	-	.	gene_id cisNAT-464; transcript_id cisNAT-464;
chr2L	Flybase	exon	448254	448700	.	-	.	gene_id cisNAT-188; transcript_id cisNAT-188;
chr2L	Flybase	exon	451600	451691	.	-	.	gene_id FBti0063763-; transcript_id FBti0063763-;
chr2L	Flybase	exon	545129	545305	.	-	.	gene_id cisNAT-108; transcript_id cisNAT-108;
chr2L	Flybase	exon	545371	545563	.	-	.	gene_id cisNAT-108; transcript_id cisNAT-108;
chr2L	Flybase	exon	545816	546442	.	-	.	gene_id cisNAT-108; transcript_id cisNAT-108;
chr2L	Flybase	exon	546565	547095	.	-	.	gene_id cisNAT-108; transcript_id cisNAT-108;
chr2L	Flybase	exon	559612	560036	.	-	.	gene_id cisNAT-1361; transcript_id cisNAT-1361;
chr2L	Flybase	exon	560097	560309	.	-	.	gene_id cisNAT-1361; transcript_id cisNAT-1361;
chr2L	Flybase	exon	575711	575733	.	-	.	gene_id cisNAT-156; transcript_id cisNAT-156;
chr2L	Flybase	exon	634184	634244	.	-	.	gene_id FBti0060585-; transcript_id FBti0060585-;
chr2L	Flybase	exon	686974	695954	.	-	.	gene_id FBti0019098-; transcript_id FBti0019098-;
chr2L	Flybase	exon	714859	714982	.	-	.	gene_id cisNAT-23; transcript_id cisNAT-23;
chr2L	Flybase	exon	770516	772242	.	-	.	gene_id FBti0019099-; transcript_id FBti0019099-;
chr2L	Flybase	exon	786510	786663	.	-	.	gene_id cisNAT-20; transcript_id cisNAT-20;
chr2L	Flybase	exon	813314	813379	.	-	.	gene_id cisNAT-465; transcript_id cisNAT-465;
chr2L	Flybase	exon	816994	817031	.	-	.	gene_id cisNAT-466; transcript_id cisNAT-466;
chr2L	Flybase	exon	850702	851070	.	-	.	gene_id cisNAT-206; transcript_id cisNAT-206;
chr2L	Flybase	exon	877302	877870	.	-	.	gene_id cisNAT-467; transcript_id cisNAT-467;
chr2L	Flybase	exon	877970	878269	.	-	.	gene_id cisNAT-467; transcript_id cisNAT-467;
chr2L	Flybase	exon	976934	984512	.	-	.	gene_id FBti0019100+; transcript_id FBti0019100+;
chr2L	Flybase	exon	996780	1005815	.	-	.	gene_id FBti0019101-; transcript_id FBti0019101-;
chr2L	Flybase	exon	1132332	1132410	.	-	.	gene_id cisNAT-468; transcript_id cisNAT-468;
chr2L	Flybase	exon	1151678	1151763	.	-	.	gene_id cisNAT-1382; transcript_id cisNAT-1382;
chr2L	Flybase	exon	1158661	1159354	.	-	.	gene_id cisNAT-1458; transcript_id cisNAT-1458;
chr2L	Flybase	exon	1167172	1167210	.	-	.	gene_id cisNAT-239; transcript_id cisNAT-239;
chr2L	Flybase	exon	1170753	1170788	.	-	.	gene_id cisNAT-469; transcript_id cisNAT-469;
chr2L	Flybase	exon	1182297	1182453	.	-	.	gene_id cisNAT-470; transcript_id cisNAT-470;
chr2L	Flybase	exon	1220183	1227592	.	-	.	gene_id FBti0019102+; transcript_id FBti0019102+;
chr2L	Flybase	exon	1301807	1302287	.	-	.	gene_id FBti0019103-; transcript_id FBti0019103-;
chr2L	Flybase	exon	1381211	1382631	.	-	.	gene_id cisNAT-51; transcript_id cisNAT-51;
chr2L	Flybase	exon	1498455	1498582	.	-	.	gene_id cisNAT-471; transcript_id cisNAT-471;
chr2L	Flybase	exon	1501124	1501428	.	-	.	gene_id cisNAT-472; transcript_id cisNAT-472;
chr2L	Flybase	exon	1570744	1573554	.	-	.	gene_id FBti0019104+; transcript_id FBti0019104+;
chr2L	Flybase	exon	1618309	1618556	.	-	.	gene_id FBti0019105-; transcript_id FBti0019105-;
chr2L	Flybase	exon	1679031	1686439	.	-	.	gene_id FBti0019106+; transcript_id FBti0019106+;
chr2L	Flybase	exon	1709174	1709243	.	-	.	gene_id cisNAT-473; transcript_id cisNAT-473;
chr2L	Flybase	exon	1711302	1711677	.	-	.	gene_id overlap-2; transcript_id overlap-2;
chr2L	Flybase	exon	1731033	1731069	.	-	.	gene_id cisNAT-474; transcript_id cisNAT-474;
chr2L	Flybase	exon	1801273	1806791	.	-	.	gene_id FBti0019108-; transcript_id FBti0019108-;
chr2L	Flybase	exon	2001403	2001510	.	-	.	gene_id cisNAT-1275; transcript_id cisNAT-1275;
chr2L	Flybase	exon	2006867	2007052	.	-	.	gene_id cisNAT-1164; transcript_id cisNAT-1164;
chr2L	Flybase	exon	2100430	2109521	.	-	.	gene_id FBti0060681-; transcript_id FBti0060681-;
chr2L	Flybase	exon	2112168	2119773	.	-	.	gene_id FBti0019109-; transcript_id FBti0019109-;
chr2L	Flybase	exon	2156484	2156789	.	-	.	gene_id cisNAT-7; transcript_id cisNAT-7;
chr2L	Flybase	exon	2190191	2190645	.	-	.	gene_id cisNAT-475; transcript_id cisNAT-475;
chr2L	Flybase	exon	2215014	2215166	.	-	.	gene_id cisNAT-476; transcript_id cisNAT-476;
chr2L	Flybase	exon	2226753	2227280	.	-	.	gene_id cisNAT-1495; transcript_id cisNAT-1495;
chr2L	Flybase	exon	2236347	2236843	.	-	.	gene_id cisNAT-1400; transcript_id cisNAT-1400;
chr2L	Flybase	exon	2294097	2299242	.	-	.	gene_id FBti0019110-; transcript_id FBti0019110-;
chr2L	Flybase	exon	2308761	2308871	.	-	.	gene_id cisNAT-477; transcript_id cisNAT-477;
chr2L	Flybase	exon	2323383	2323448	.	-	.	gene_id cisNAT-478; transcript_id cisNAT-478;
chr2L	Flybase	exon	2410624	2410661	.	-	.	gene_id cisNAT-479; transcript_id cisNAT-479;
chr2L	Flybase	exon	2517290	2517594	.	-	.	gene_id cisNAT-480; transcript_id cisNAT-480;
chr2L	Flybase	exon	2565592	2571603	.	-	.	gene_id FBti0019749+; transcript_id FBti0019749+;
chr2L	Flybase	exon	2581281	2581422	.	-	.	gene_id cisNAT-297; transcript_id cisNAT-297;
chr2L	Flybase	exon	2661257	2663025	.	-	.	gene_id FBti0019111+; transcript_id FBti0019111+;
chr2L	Flybase	exon	2713414	2713443	.	-	.	gene_id FBti0060718-; transcript_id FBti0060718-;
chr2L	Flybase	exon	2746880	2746943	.	-	.	gene_id cisNAT-1327; transcript_id cisNAT-1327;
chr2L	Flybase	exon	2757940	2757974	.	-	.	gene_id cisNAT-1561; transcript_id cisNAT-1561;
chr2L	Flybase	exon	2763416	2763888	.	-	.	gene_id cisNAT-481; transcript_id cisNAT-481;
chr2L	Flybase	exon	2768590	2768611	.	-	.	gene_id cisNAT-200; transcript_id cisNAT-200;
chr2L	Flybase	exon	2772652	2779175	.	-	.	gene_id FBti0019750+; transcript_id FBti0019750+;
chr2L	Flybase	exon	2814336	2814428	.	-	.	gene_id cisNAT-482; transcript_id cisNAT-482;
chr2L	Flybase	exon	2840124	2840148	.	-	.	gene_id cisNAT-1666; transcript_id cisNAT-1666;
chr2L	Flybase	exon	2842589	2842637	.	-	.	gene_id cisNAT-483; transcript_id cisNAT-483;
chr2L	Flybase	exon	2877091	2877167	.	-	.	gene_id cisNAT-484; transcript_id cisNAT-484;
chr2L	Flybase	exon	2909337	2909362	.	-	.	gene_id FBti0063012-; transcript_id FBti0063012-;
chr2L	Flybase	exon	2933354	2935474	.	-	.	gene_id FBti0019112-; transcript_id FBti0019112-;
chr2L	Flybase	exon	2968293	2968433	.	-	.	gene_id cisNAT-249; transcript_id cisNAT-249;
chr2L	Flybase	exon	2978411	2978499	.	-	.	gene_id cisNAT-485; transcript_id cisNAT-485;
chr2L	Flybase	exon	2989594	2990074	.	-	.	gene_id cisNAT-63; transcript_id cisNAT-63;
chr2L	Flybase	exon	3004457	3004518	.	-	.	gene_id FBti0063010+; transcript_id FBti0063010+;
chr2L	Flybase	exon	3021309	3021505	.	-	.	gene_id cisNAT-486; transcript_id cisNAT-486;
chr2L	Flybase	exon	3026252	3026438	.	-	.	gene_id cisNAT-487; transcript_id cisNAT-487;
chr2L	Flybase	exon	3030670	3030902	.	-	.	gene_id cisNAT-1500; transcript_id cisNAT-1500;
chr2L	Flybase	exon	3032210	3032299	.	-	.	gene_id cisNAT-488; transcript_id cisNAT-488;
chr2L	Flybase	exon	3037230	3037270	.	-	.	gene_id cisNAT-489; transcript_id cisNAT-489;
chr2L	Flybase	exon	3073086	3078231	.	-	.	gene_id FBti0019113+; transcript_id FBti0019113+;
chr2L	Flybase	exon	3171381	3171416	.	-	.	gene_id FBti0063022-; transcript_id FBti0063022-;
chr2L	Flybase	exon	3202794	3210164	.	-	.	gene_id FBti0019114-; transcript_id FBti0019114-;
chr2L	Flybase	exon	3251548	3259058	.	-	.	gene_id FBti0019115+; transcript_id FBti0019115+;
chr2L	Flybase	exon	3388652	3388838	.	-	.	gene_id FBti0019116+; transcript_id FBti0019116+;
chr2L	Flybase	exon	3453697	3453754	.	-	.	gene_id cisNAT-490; transcript_id cisNAT-490;
chr2L	Flybase	exon	3460322	3460366	.	-	.	gene_id cisNAT-491; transcript_id cisNAT-491;
chr2L	Flybase	exon	3462712	3463065	.	-	.	gene_id FBti0063035-; transcript_id FBti0063035-;
chr2L	Flybase	exon	3509099	3509439	.	-	.	gene_id cisNAT-1240; transcript_id cisNAT-1240;
chr2L	Flybase	exon	3522521	3522554	.	-	.	gene_id cisNAT-492; transcript_id cisNAT-492;
chr2L	Flybase	exon	3527387	3527587	.	-	.	gene_id cisNAT-493; transcript_id cisNAT-493;
chr2L	Flybase	exon	3621389	3621572	.	-	.	gene_id cisNAT-494; transcript_id cisNAT-494;
chr2L	Flybase	exon	3649842	3654987	.	-	.	gene_id FBti0019117+; transcript_id FBti0019117+;
chr2L	Flybase	exon	3704106	3704252	.	-	.	gene_id cisNAT-1237; transcript_id cisNAT-1237;
chr2L	Flybase	exon	3871271	3871424	.	-	.	gene_id cisNAT-1241; transcript_id cisNAT-1241;
chr2L	Flybase	exon	3964494	3964521	.	-	.	gene_id FBti0063101+; transcript_id FBti0063101+;
chr2L	Flybase	exon	3994178	3994260	.	-	.	gene_id FBti0063042+; transcript_id FBti0063042+;
chr2L	Flybase	exon	4030512	4030743	.	-	.	gene_id FBti0063043+; transcript_id FBti0063043+;
chr2L	Flybase	exon	4066105	4068853	.	-	.	gene_id FBti0019118-; transcript_id FBti0019118-;
chr2L	Flybase	exon	4074514	4074711	.	-	.	gene_id cisNAT-1588; transcript_id cisNAT-1588;
chr2L	Flybase	exon	4181239	4181288	.	-	.	gene_id FBti0063046+; transcript_id FBti0063046+;
chr2L	Flybase	exon	4181327	4183900	.	-	.	gene_id FBti0019119-; transcript_id FBti0019119-;
chr2L	Flybase	exon	4185401	4185656	.	-	.	gene_id cisNAT-1702; transcript_id cisNAT-1702;
chr2L	Flybase	exon	4442870	4442984	.	-	.	gene_id cisNAT-327; transcript_id cisNAT-327;
chr2L	Flybase	exon	4446670	4446764	.	-	.	gene_id cisNAT-267; transcript_id cisNAT-267;
chr2L	Flybase	exon	4455137	4455206	.	-	.	gene_id cisNAT-201; transcript_id cisNAT-201;
chr2L	Flybase	exon	4461657	4461745	.	-	.	gene_id cisNAT-495; transcript_id cisNAT-495;
chr2L	Flybase	exon	4468000	4468021	.	-	.	gene_id cisNAT-140; transcript_id cisNAT-140;
chr2L	Flybase	exon	4601759	4609141	.	-	.	gene_id FBti0019120-; transcript_id FBti0019120-;
chr2L	Flybase	exon	4661880	4669405	.	-	.	gene_id FBti0019121-; transcript_id FBti0019121-;
chr2L	Flybase	exon	4785696	4785746	.	-	.	gene_id FBti0063077-; transcript_id FBti0063077-;
chr2L	Flybase	exon	4815680	4815856	.	-	.	gene_id cisNAT-496; transcript_id cisNAT-496;
chr2L	Flybase	exon	4849439	4849498	.	-	.	gene_id cisNAT-497; transcript_id cisNAT-497;
chr2L	Flybase	exon	4903865	4903888	.	-	.	gene_id cisNAT-498; transcript_id cisNAT-498;
chr2L	Flybase	exon	4918233	4923233	.	-	.	gene_id FBti0019122-; transcript_id FBti0019122-;
chr2L	Flybase	exon	4944256	4944304	.	-	.	gene_id cisNAT-499; transcript_id cisNAT-499;
chr2L	Flybase	exon	4948206	4948323	.	-	.	gene_id cisNAT-500; transcript_id cisNAT-500;
chr2L	Flybase	exon	4953565	4953751	.	-	.	gene_id FBti0019123+; transcript_id FBti0019123+;
chr2L	Flybase	exon	4964025	4964248	.	-	.	gene_id cisNAT-1468; transcript_id cisNAT-1468;
chr2L	Flybase	exon	4964305	4964617	.	-	.	gene_id cisNAT-1468; transcript_id cisNAT-1468;
chr2L	Flybase	exon	4966367	4966398	.	-	.	gene_id cisNAT-187; transcript_id cisNAT-187;
chr2L	Flybase	exon	4970135	4970215	.	-	.	gene_id cisNAT-127; transcript_id cisNAT-127;
chr2L	Flybase	exon	4973719	4973924	.	-	.	gene_id FBti0019124-; transcript_id FBti0019124-;
chr2L	Flybase	exon	4978484	4978566	.	-	.	gene_id cisNAT-501; transcript_id cisNAT-501;
chr2L	Flybase	exon	5040648	5040817	.	-	.	gene_id cisNAT-503; transcript_id cisNAT-503;
chr2L	Flybase	exon	5044539	5044688	.	-	.	gene_id cisNAT-502; transcript_id cisNAT-502;
chr2L	Flybase	exon	5047818	5048364	.	-	.	gene_id cisNAT-504; transcript_id cisNAT-504;
chr2L	Flybase	exon	5052843	5053093	.	-	.	gene_id cisNAT-213; transcript_id cisNAT-213;
chr2L	Flybase	exon	5055982	5056148	.	-	.	gene_id cisNAT-505; transcript_id cisNAT-505;
chr2L	Flybase	exon	5062741	5063209	.	-	.	gene_id cisNAT-1467; transcript_id cisNAT-1467;
chr2L	Flybase	exon	5070957	5071108	.	-	.	gene_id cisNAT-1659; transcript_id cisNAT-1659;
chr2L	Flybase	exon	5099177	5099293	.	-	.	gene_id cisNAT-506; transcript_id cisNAT-506;
chr2L	Flybase	exon	5120300	5120402	.	-	.	gene_id FBti0063078+; transcript_id FBti0063078+;
chr2L	Flybase	exon	5212395	5212444	.	-	.	gene_id cisNAT-507; transcript_id cisNAT-507;
chr2L	Flybase	exon	5219000	5219052	.	-	.	gene_id cisNAT-82; transcript_id cisNAT-82;
chr2L	Flybase	exon	5287848	5288360	.	-	.	gene_id cisNAT-1560; transcript_id cisNAT-1560;
chr2L	Flybase	exon	5326504	5326647	.	-	.	gene_id cisNAT-508; transcript_id cisNAT-508;
chr2L	Flybase	exon	5342835	5345141	.	-	.	gene_id FBti0019125-; transcript_id FBti0019125-;
chr2L	Flybase	exon	5518893	5518948	.	-	.	gene_id cisNAT-509; transcript_id cisNAT-509;
chr2L	Flybase	exon	5521281	5521381	.	-	.	gene_id cisNAT-510; transcript_id cisNAT-510;
chr2L	Flybase	exon	5525738	5525808	.	-	.	gene_id cisNAT-1562; transcript_id cisNAT-1562;
chr2L	Flybase	exon	5525905	5526627	.	-	.	gene_id cisNAT-1563; transcript_id cisNAT-1563;
chr2L	Flybase	exon	5530620	5530681	.	-	.	gene_id cisNAT-511; transcript_id cisNAT-511;
chr2L	Flybase	exon	5535861	5535957	.	-	.	gene_id cisNAT-512; transcript_id cisNAT-512;
chr2L	Flybase	exon	5565619	5565754	.	-	.	gene_id cisNAT-1564; transcript_id cisNAT-1564;
chr2L	Flybase	exon	5591182	5591241	.	-	.	gene_id FBti0063169+; transcript_id FBti0063169+;
chr2L	Flybase	exon	5608581	5608667	.	-	.	gene_id FBti0063170-; transcript_id FBti0063170-;
chr2L	Flybase	exon	5629390	5629442	.	-	.	gene_id FBti0063171+; transcript_id FBti0063171+;
chr2L	Flybase	exon	5690530	5690696	.	-	.	gene_id cisNAT-1567; transcript_id cisNAT-1567;
chr2L	Flybase	exon	5690786	5691420	.	-	.	gene_id cisNAT-1567; transcript_id cisNAT-1567;
chr2L	Flybase	exon	5715678	5715953	.	-	.	gene_id cisNAT-513; transcript_id cisNAT-513;
chr2L	Flybase	exon	5716379	5716425	.	-	.	gene_id cisNAT-513; transcript_id cisNAT-513;
chr2L	Flybase	exon	5770014	5770123	.	-	.	gene_id cisNAT-514; transcript_id cisNAT-514;
chr2L	Flybase	exon	5770199	5770887	.	-	.	gene_id cisNAT-514; transcript_id cisNAT-514;
chr2L	Flybase	exon	5804280	5804314	.	-	.	gene_id FBti0063672-; transcript_id FBti0063672-;
chr2L	Flybase	exon	5827763	5836711	.	-	.	gene_id FBti0019126-; transcript_id FBti0019126-;
chr2L	Flybase	exon	5837183	5837224	.	-	.	gene_id FBti0063172+; transcript_id FBti0063172+;
chr2L	Flybase	exon	5925937	5925960	.	-	.	gene_id cisNAT-1474; transcript_id cisNAT-1474;
chr2L	Flybase	exon	5947647	5948144	.	-	.	gene_id cisNAT-1589; transcript_id cisNAT-1589;
chr2L	Flybase	exon	5969859	5970558	.	-	.	gene_id cisNAT-1434; transcript_id cisNAT-1434;
chr2L	Flybase	exon	5970629	5971024	.	-	.	gene_id cisNAT-1434; transcript_id cisNAT-1434;
chr2L	Flybase	exon	5985131	5985168	.	-	.	gene_id FBti0063268+; transcript_id FBti0063268+;
chr2L	Flybase	exon	6003574	6003737	.	-	.	gene_id cisNAT-34; transcript_id cisNAT-34;
chr2L	Flybase	exon	6004167	6004195	.	-	.	gene_id cisNAT-35; transcript_id cisNAT-35;
chr2L	Flybase	exon	6004422	6004853	.	-	.	gene_id cisNAT-35; transcript_id cisNAT-35;
chr2L	Flybase	exon	6041181	6041282	.	-	.	gene_id cisNAT-2; transcript_id cisNAT-2;
chr2L	Flybase	exon	6048002	6048629	.	-	.	gene_id cisNAT-1289; transcript_id cisNAT-1289;
chr2L	Flybase	exon	6048681	6048705	.	-	.	gene_id cisNAT-1289; transcript_id cisNAT-1289;
chr2L	Flybase	exon	6060842	6060937	.	-	.	gene_id cisNAT-515; transcript_id cisNAT-515;
chr2L	Flybase	exon	6063562	6063670	.	-	.	gene_id cisNAT-516; transcript_id cisNAT-516;
chr2L	Flybase	exon	6069790	6069837	.	-	.	gene_id cisNAT-517; transcript_id cisNAT-517;
chr2L	Flybase	exon	6101130	6101639	.	-	.	gene_id FBti0019127+; transcript_id FBti0019127+;
chr2L	Flybase	exon	6107198	6107236	.	-	.	gene_id FBti0063673-; transcript_id FBti0063673-;
chr2L	Flybase	exon	6125879	6125910	.	-	.	gene_id cisNAT-518; transcript_id cisNAT-518;
chr2L	Flybase	exon	6363204	6366069	.	-	.	gene_id FBti0019128+; transcript_id FBti0019128+;
chr2L	Flybase	exon	6415179	6415334	.	-	.	gene_id cisNAT-145; transcript_id cisNAT-145;
chr2L	Flybase	exon	6426910	6431563	.	-	.	gene_id FBti0063674+; transcript_id FBti0063674+;
chr2L	Flybase	exon	6431564	6436012	.	-	.	gene_id FBti0019752-; transcript_id FBti0019752-;
chr2L	Flybase	exon	6436013	6445112	.	-	.	gene_id FBti0059767+; transcript_id FBti0059767+;
chr2L	Flybase	exon	6487342	6487575	.	-	.	gene_id cisNAT-519; transcript_id cisNAT-519;
chr2L	Flybase	exon	6559431	6559710	.	-	.	gene_id cisNAT-520; transcript_id cisNAT-520;
chr2L	Flybase	exon	6559768	6560132	.	-	.	gene_id cisNAT-520; transcript_id cisNAT-520;
chr2L	Flybase	exon	6564112	6564708	.	-	.	gene_id cisNAT-521; transcript_id cisNAT-521;
chr2L	Flybase	exon	6625138	6625358	.	-	.	gene_id cisNAT-1232; transcript_id cisNAT-1232;
chr2L	Flybase	exon	6674682	6674779	.	-	.	gene_id cisNAT-16; transcript_id cisNAT-16;
chr2L	Flybase	exon	6804324	6804371	.	-	.	gene_id cisNAT-522; transcript_id cisNAT-522;
chr2L	Flybase	exon	6876831	6882964	.	-	.	gene_id FBti0019129+; transcript_id FBti0019129+;
chr2L	Flybase	exon	6911090	6911422	.	-	.	gene_id cisNAT-147; transcript_id cisNAT-147;
chr2L	Flybase	exon	6932813	6932953	.	-	.	gene_id cisNAT-523; transcript_id cisNAT-523;
chr2L	Flybase	exon	6954393	6954585	.	-	.	gene_id cisNAT-524; transcript_id cisNAT-524;
chr2L	Flybase	exon	6961516	6961652	.	-	.	gene_id cisNAT-525; transcript_id cisNAT-525;
chr2L	Flybase	exon	6966271	6966342	.	-	.	gene_id FBti0063690+; transcript_id FBti0063690+;
chr2L	Flybase	exon	6967536	6967585	.	-	.	gene_id FBti0063689-; transcript_id FBti0063689-;
chr2L	Flybase	exon	6991487	6998547	.	-	.	gene_id FBti0019130-; transcript_id FBti0019130-;
chr2L	Flybase	exon	7014623	7014736	.	-	.	gene_id cisNAT-3; transcript_id cisNAT-3;
chr2L	Flybase	exon	7059214	7059293	.	-	.	gene_id cisNAT-1239; transcript_id cisNAT-1239;
chr2L	Flybase	exon	7064431	7064466	.	-	.	gene_id cisNAT-526; transcript_id cisNAT-526;
chr2L	Flybase	exon	7088645	7088783	.	-	.	gene_id FBti0063691+; transcript_id FBti0063691+;
chr2L	Flybase	exon	7172704	7172735	.	-	.	gene_id FBti0063692-; transcript_id FBti0063692-;
chr2L	Flybase	exon	7185461	7185528	.	-	.	gene_id cisNAT-527; transcript_id cisNAT-527;
chr2L	Flybase	exon	7220567	7220646	.	-	.	gene_id cisNAT-1427; transcript_id cisNAT-1427;
chr2L	Flybase	exon	7232880	7233224	.	-	.	gene_id FBti0063710+; transcript_id FBti0063710+;
chr2L	Flybase	exon	7257364	7257436	.	-	.	gene_id FBti0063711-; transcript_id FBti0063711-;
chr2L	Flybase	exon	7343380	7350438	.	-	.	gene_id FBti0019131+; transcript_id FBti0019131+;
chr2L	Flybase	exon	7370313	7370390	.	-	.	gene_id cisNAT-1493; transcript_id cisNAT-1493;
chr2L	Flybase	exon	7408533	7408599	.	-	.	gene_id cisNAT-528; transcript_id cisNAT-528;
chr2L	Flybase	exon	7445355	7445881	.	-	.	gene_id cisNAT-270; transcript_id cisNAT-270;
chr2L	Flybase	exon	7548136	7550513	.	-	.	gene_id FBti0019132-; transcript_id FBti0019132-;
chr2L	Flybase	exon	7579255	7579379	.	-	.	gene_id FBti0019133-; transcript_id FBti0019133-;
chr2L	Flybase	exon	7684482	7684536	.	-	.	gene_id cisNAT-1501; transcript_id cisNAT-1501;
chr2L	Flybase	exon	7689311	7689458	.	-	.	gene_id cisNAT-529; transcript_id cisNAT-529;
chr2L	Flybase	exon	7693727	7693820	.	-	.	gene_id cisNAT-1171; transcript_id cisNAT-1171;
chr2L	Flybase	exon	7708100	7708158	.	-	.	gene_id cisNAT-1592; transcript_id cisNAT-1592;
chr2L	Flybase	exon	7708222	7708632	.	-	.	gene_id cisNAT-1592; transcript_id cisNAT-1592;
chr2L	Flybase	exon	7709346	7709644	.	-	.	gene_id cisNAT-1592; transcript_id cisNAT-1592;
chr2L	Flybase	exon	7724576	7724975	.	-	.	gene_id cisNAT-530; transcript_id cisNAT-530;
chr2L	Flybase	exon	7751362	7751413	.	-	.	gene_id FBti0063776-; transcript_id FBti0063776-;
chr2L	Flybase	exon	7795849	7795958	.	-	.	gene_id cisNAT-269; transcript_id cisNAT-269;
chr2L	Flybase	exon	7801668	7802097	.	-	.	gene_id cisNAT-531; transcript_id cisNAT-531;
chr2L	Flybase	exon	7821151	7821307	.	-	.	gene_id cisNAT-1597; transcript_id cisNAT-1597;
chr2L	Flybase	exon	7887744	7887786	.	-	.	gene_id FBti0063733-; transcript_id FBti0063733-;
chr2L	Flybase	exon	7959094	7960450	.	-	.	gene_id FBti0019134+; transcript_id FBti0019134+;
chr2L	Flybase	exon	7977134	7984051	.	-	.	gene_id FBti0019135+; transcript_id FBti0019135+;
chr2L	Flybase	exon	7994798	7995338	.	-	.	gene_id cisNAT-532; transcript_id cisNAT-532;
chr2L	Flybase	exon	7996114	7996493	.	-	.	gene_id cisNAT-532; transcript_id cisNAT-532;
chr2L	Flybase	exon	8013668	8018814	.	-	.	gene_id FBti0019136+; transcript_id FBti0019136+;
chr2L	Flybase	exon	8018859	8023579	.	-	.	gene_id FBti0019137+; transcript_id FBti0019137+;
chr2L	Flybase	exon	8051764	8051802	.	-	.	gene_id FBti0063762+; transcript_id FBti0063762+;
chr2L	Flybase	exon	8082859	8082981	.	-	.	gene_id cisNAT-1710; transcript_id cisNAT-1710;
chr2L	Flybase	exon	8194509	8195568	.	-	.	gene_id cisNAT-533; transcript_id cisNAT-533;
chr2L	Flybase	exon	8200465	8200651	.	-	.	gene_id cisNAT-534; transcript_id cisNAT-534;
chr2L	Flybase	exon	8201557	8201707	.	-	.	gene_id cisNAT-535; transcript_id cisNAT-535;
chr2L	Flybase	exon	8201811	8202174	.	-	.	gene_id cisNAT-535; transcript_id cisNAT-535;
chr2L	Flybase	exon	8216851	8216900	.	-	.	gene_id cisNAT-536; transcript_id cisNAT-536;
chr2L	Flybase	exon	8243323	8243425	.	-	.	gene_id cisNAT-1402; transcript_id cisNAT-1402;
chr2L	Flybase	exon	8306696	8306740	.	-	.	gene_id cisNAT-537; transcript_id cisNAT-537;
chr2L	Flybase	exon	8309876	8309960	.	-	.	gene_id cisNAT-538; transcript_id cisNAT-538;
chr2L	Flybase	exon	8316889	8317010	.	-	.	gene_id cisNAT-1408; transcript_id cisNAT-1408;
chr2L	Flybase	exon	8344072	8344377	.	-	.	gene_id cisNAT-1668; transcript_id cisNAT-1668;
chr2L	Flybase	exon	8370454	8370669	.	-	.	gene_id cisNAT-1665; transcript_id cisNAT-1665;
chr2L	Flybase	exon	8375502	8375548	.	-	.	gene_id cisNAT-539; transcript_id cisNAT-539;
chr2L	Flybase	exon	8383612	8383656	.	-	.	gene_id cisNAT-1451; transcript_id cisNAT-1451;
chr2L	Flybase	exon	8388728	8388803	.	-	.	gene_id cisNAT-1397; transcript_id cisNAT-1397;
chr2L	Flybase	exon	8401476	8401591	.	-	.	gene_id cisNAT-33; transcript_id cisNAT-33;
chr2L	Flybase	exon	8403573	8403643	.	-	.	gene_id cisNAT-1593; transcript_id cisNAT-1593;
chr2L	Flybase	exon	8431086	8431296	.	-	.	gene_id cisNAT-36; transcript_id cisNAT-36;
chr2L	Flybase	exon	8452475	8461588	.	-	.	gene_id FBti0019138+; transcript_id FBti0019138+;
chr2L	Flybase	exon	8524999	8525739	.	-	.	gene_id cisNAT-1303; transcript_id cisNAT-1303;
chr2L	Flybase	exon	8594520	8601515	.	-	.	gene_id FBti0019754-; transcript_id FBti0019754-;
chr2L	Flybase	exon	8676777	8676803	.	-	.	gene_id cisNAT-540; transcript_id cisNAT-540;
chr2L	Flybase	exon	8723170	8731489	.	-	.	gene_id FBti0019139-; transcript_id FBti0019139-;
chr2L	Flybase	exon	8776875	8777068	.	-	.	gene_id FBti0019755+; transcript_id FBti0019755+;
chr2L	Flybase	exon	8862776	8863742	.	-	.	gene_id cisNAT-1649; transcript_id cisNAT-1649;
chr2L	Flybase	exon	8863811	8864846	.	-	.	gene_id cisNAT-1650; transcript_id cisNAT-1650;
chr2L	Flybase	exon	8864864	8865691	.	-	.	gene_id cisNAT-1651; transcript_id cisNAT-1651;
chr2L	Flybase	exon	8865850	8866669	.	-	.	gene_id cisNAT-1648; transcript_id cisNAT-1648;
chr2L	Flybase	exon	8866767	8867510	.	-	.	gene_id cisNAT-1647; transcript_id cisNAT-1647;
chr2L	Flybase	exon	8934824	8935030	.	-	.	gene_id cisNAT-1740; transcript_id cisNAT-1740;
chr2L	Flybase	exon	8952710	8952752	.	-	.	gene_id FBti0063777-; transcript_id FBti0063777-;
chr2L	Flybase	exon	8970520	8970626	.	-	.	gene_id cisNAT-541; transcript_id cisNAT-541;
chr2L	Flybase	exon	8994391	8994783	.	-	.	gene_id cisNAT-160; transcript_id cisNAT-160;
chr2L	Flybase	exon	8994925	8995025	.	-	.	gene_id cisNAT-160; transcript_id cisNAT-160;
chr2L	Flybase	exon	8995089	8995274	.	-	.	gene_id cisNAT-160; transcript_id cisNAT-160;
chr2L	Flybase	exon	8995330	8995616	.	-	.	gene_id cisNAT-160; transcript_id cisNAT-160;
chr2L	Flybase	exon	9000335	9007785	.	-	.	gene_id FBti0019140-; transcript_id FBti0019140-;
chr2L	Flybase	exon	9071032	9071163	.	-	.	gene_id cisNAT-1235; transcript_id cisNAT-1235;
chr2L	Flybase	exon	9194174	9194262	.	-	.	gene_id FBti0063798+; transcript_id FBti0063798+;
chr2L	Flybase	exon	9218029	9222747	.	-	.	gene_id FBti0019141-; transcript_id FBti0019141-;
chr2L	Flybase	exon	9250088	9250210	.	-	.	gene_id cisNAT-542; transcript_id cisNAT-542;
chr2L	Flybase	exon	9314831	9314887	.	-	.	gene_id FBti0063799+; transcript_id FBti0063799+;
chr2L	Flybase	exon	9372102	9372120	.	-	.	gene_id cisNAT-1300; transcript_id cisNAT-1300;
chr2L	Flybase	exon	9372178	9372337	.	-	.	gene_id cisNAT-1300; transcript_id cisNAT-1300;
chr2L	Flybase	exon	9372945	9373655	.	-	.	gene_id cisNAT-1300; transcript_id cisNAT-1300;
chr2L	Flybase	exon	9393554	9396461	.	-	.	gene_id FBti0019142-; transcript_id FBti0019142-;
chr2L	Flybase	exon	9428669	9428739	.	-	.	gene_id cisNAT-543; transcript_id cisNAT-543;
chr2L	Flybase	exon	9503224	9503351	.	-	.	gene_id FBti0064242+; transcript_id FBti0064242+;
chr2L	Flybase	exon	9547573	9547675	.	-	.	gene_id FBti0064243-; transcript_id FBti0064243-;
chr2L	Flybase	exon	9778673	9778729	.	-	.	gene_id FBti0063899-; transcript_id FBti0063899-;
chr2L	Flybase	exon	9779277	9779360	.	-	.	gene_id FBti0063900+; transcript_id FBti0063900+;
chr2L	Flybase	exon	9787285	9790745	.	-	.	gene_id overlap-3; transcript_id overlap-3;
chr2L	Flybase	exon	9890061	9890118	.	-	.	gene_id cisNAT-1290; transcript_id cisNAT-1290;
chr2L	Flybase	exon	9922737	9922859	.	-	.	gene_id cisNAT-544; transcript_id cisNAT-544;
chr2L	Flybase	exon	9937232	9937509	.	-	.	gene_id cisNAT-1236; transcript_id cisNAT-1236;
chr2L	Flybase	exon	9959248	9959359	.	-	.	gene_id overlap-4; transcript_id overlap-4;
chr2L	Flybase	exon	9959550	9960167	.	-	.	gene_id overlap-5; transcript_id overlap-5;
chr2L	Flybase	exon	9961018	9961616	.	-	.	gene_id cisNAT-546; transcript_id cisNAT-546;
chr2L	Flybase	exon	9973780	9980842	.	-	.	gene_id FBti0019143+; transcript_id FBti0019143+;
chr2L	Flybase	exon	9984645	9984742	.	-	.	gene_id cisNAT-1169; transcript_id cisNAT-1169;
chr2L	Flybase	exon	10004535	10004570	.	-	.	gene_id cisNAT-1572; transcript_id cisNAT-1572;
chr2L	Flybase	exon	10033627	10033667	.	-	.	gene_id FBti0064247+; transcript_id FBti0064247+;
chr2L	Flybase	exon	10118445	10118564	.	-	.	gene_id FBti0064250-; transcript_id FBti0064250-;
chr2L	Flybase	exon	10138214	10143383	.	-	.	gene_id FBti0019144-; transcript_id FBti0019144-;
chr2L	Flybase	exon	10156377	10163788	.	-	.	gene_id FBti0019145-; transcript_id FBti0019145-;
chr2L	Flybase	exon	10181563	10181636	.	-	.	gene_id FBti0064249+; transcript_id FBti0064249+;
chr2L	Flybase	exon	10209485	10209743	.	-	.	gene_id cisNAT-547; transcript_id cisNAT-547;
chr2L	Flybase	exon	10242685	10242963	.	-	.	gene_id cisNAT-237; transcript_id cisNAT-237;
chr2L	Flybase	exon	10245878	10245976	.	-	.	gene_id cisNAT-237; transcript_id cisNAT-237;
chr2L	Flybase	exon	10254610	10254685	.	-	.	gene_id cisNAT-548; transcript_id cisNAT-548;
chr2L	Flybase	exon	10271443	10271464	.	-	.	gene_id cisNAT-84; transcript_id cisNAT-84;
chr2L	Flybase	exon	10297730	10297911	.	-	.	gene_id cisNAT-549; transcript_id cisNAT-549;
chr2L	Flybase	exon	10298023	10298115	.	-	.	gene_id cisNAT-549; transcript_id cisNAT-549;
chr2L	Flybase	exon	10298193	10298266	.	-	.	gene_id cisNAT-549; transcript_id cisNAT-549;
chr2L	Flybase	exon	10298604	10298694	.	-	.	gene_id FBti0064262-; transcript_id FBti0064262-;
chr2L	Flybase	exon	10317497	10317568	.	-	.	gene_id cisNAT-550; transcript_id cisNAT-550;
chr2L	Flybase	exon	10392867	10393227	.	-	.	gene_id cisNAT-1701; transcript_id cisNAT-1701;
chr2L	Flybase	exon	10404150	10404257	.	-	.	gene_id FBti0064263-; transcript_id FBti0064263-;
chr2L	Flybase	exon	10429920	10429987	.	-	.	gene_id cisNAT-551; transcript_id cisNAT-551;
chr2L	Flybase	exon	10432687	10433115	.	-	.	gene_id cisNAT-552; transcript_id cisNAT-552;
chr2L	Flybase	exon	10437411	10437480	.	-	.	gene_id FBti0064264+; transcript_id FBti0064264+;
chr2L	Flybase	exon	10485594	10485789	.	-	.	gene_id cisNAT-553; transcript_id cisNAT-553;
chr2L	Flybase	exon	10489900	10490460	.	-	.	gene_id cisNAT-554; transcript_id cisNAT-554;
chr2L	Flybase	exon	10506301	10506778	.	-	.	gene_id cisNAT-1305; transcript_id cisNAT-1305;
chr2L	Flybase	exon	10507859	10508031	.	-	.	gene_id cisNAT-555; transcript_id cisNAT-555;
chr2L	Flybase	exon	10592897	10600500	.	-	.	gene_id FBti0019146-; transcript_id FBti0019146-;
chr2L	Flybase	exon	10676360	10676397	.	-	.	gene_id FBti0064280+; transcript_id FBti0064280+;
chr2L	Flybase	exon	10683187	10683243	.	-	.	gene_id FBti0064281+; transcript_id FBti0064281+;
chr2L	Flybase	exon	10695058	10698042	.	-	.	gene_id cisNAT-556; transcript_id cisNAT-556;
chr2L	Flybase	exon	10850141	10850258	.	-	.	gene_id cisNAT-89; transcript_id cisNAT-89;
chr2L	Flybase	exon	10854435	10854603	.	-	.	gene_id cisNAT-312; transcript_id cisNAT-312;
chr2L	Flybase	exon	10862904	10864436	.	-	.	gene_id FBti0019147-; transcript_id FBti0019147-;
chr2L	Flybase	exon	10876597	10883596	.	-	.	gene_id FBti0019756+; transcript_id FBti0019756+;
chr2L	Flybase	exon	10901845	10901913	.	-	.	gene_id FBti0064297-; transcript_id FBti0064297-;
chr2L	Flybase	exon	10946998	10956155	.	-	.	gene_id FBti0019148+; transcript_id FBti0019148+;
chr2L	Flybase	exon	10982205	10982394	.	-	.	gene_id cisNAT-101; transcript_id cisNAT-101;
chr2L	Flybase	exon	10984376	10984668	.	-	.	gene_id FBti0064298+; transcript_id FBti0064298+;
chr2L	Flybase	exon	10984721	10984862	.	-	.	gene_id FBti0064312-; transcript_id FBti0064312-;
chr2L	Flybase	exon	10986682	10986799	.	-	.	gene_id FBti0064299+; transcript_id FBti0064299+;
chr2L	Flybase	exon	10997819	10997896	.	-	.	gene_id cisNAT-9; transcript_id cisNAT-9;
chr2L	Flybase	exon	11009879	11010179	.	-	.	gene_id cisNAT-557; transcript_id cisNAT-557;
chr2L	Flybase	exon	11011312	11012134	.	-	.	gene_id cisNAT-1700; transcript_id cisNAT-1700;
chr2L	Flybase	exon	11071027	11071465	.	-	.	gene_id cisNAT-1764; transcript_id cisNAT-1764;
chr2L	Flybase	exon	11110557	11110850	.	-	.	gene_id cisNAT-558; transcript_id cisNAT-558;
chr2L	Flybase	exon	11115660	11115822	.	-	.	gene_id cisNAT-321; transcript_id cisNAT-321;
chr2L	Flybase	exon	11128932	11129334	.	-	.	gene_id cisNAT-355; transcript_id cisNAT-355;
chr2L	Flybase	exon	11154012	11154292	.	-	.	gene_id FBti0064313-; transcript_id FBti0064313-;
chr2L	Flybase	exon	11215132	11218742	.	-	.	gene_id FBti0059794-; transcript_id FBti0059794-;
chr2L	Flybase	exon	11261026	11261079	.	-	.	gene_id cisNAT-1150; transcript_id cisNAT-1150;
chr2L	Flybase	exon	11280298	11280514	.	-	.	gene_id cisNAT-1510; transcript_id cisNAT-1510;
chr2L	Flybase	exon	11300407	11300444	.	-	.	gene_id FBti0059795-; transcript_id FBti0059795-;
chr2L	Flybase	exon	11315293	11317659	.	-	.	gene_id FBti0019149+; transcript_id FBti0019149+;
chr2L	Flybase	exon	11321942	11321974	.	-	.	gene_id FBti0059820-; transcript_id FBti0059820-;
chr2L	Flybase	exon	11520358	11520416	.	-	.	gene_id cisNAT-559; transcript_id cisNAT-559;
chr2L	Flybase	exon	11520457	11521054	.	-	.	gene_id cisNAT-559; transcript_id cisNAT-559;
chr2L	Flybase	exon	11531966	11532178	.	-	.	gene_id cisNAT-1388; transcript_id cisNAT-1388;
chr2L	Flybase	exon	11532236	11532850	.	-	.	gene_id cisNAT-1388; transcript_id cisNAT-1388;
chr2L	Flybase	exon	11532916	11533442	.	-	.	gene_id cisNAT-1388; transcript_id cisNAT-1388;
chr2L	Flybase	exon	11533502	11533692	.	-	.	gene_id cisNAT-1388; transcript_id cisNAT-1388;
chr2L	Flybase	exon	11540638	11547981	.	-	.	gene_id FBti0019150-; transcript_id FBti0019150-;
chr2L	Flybase	exon	11562555	11562620	.	-	.	gene_id FBti0059821-; transcript_id FBti0059821-;
chr2L	Flybase	exon	11563692	11568836	.	-	.	gene_id FBti0019151-; transcript_id FBti0019151-;
chr2L	Flybase	exon	11614108	11615543	.	-	.	gene_id FBti0019757-; transcript_id FBti0019757-;
chr2L	Flybase	exon	11713561	11720972	.	-	.	gene_id FBti0019152+; transcript_id FBti0019152+;
chr2L	Flybase	exon	11743834	11744004	.	-	.	gene_id cisNAT-1499; transcript_id cisNAT-1499;
chr2L	Flybase	exon	11744068	11744421	.	-	.	gene_id cisNAT-1499; transcript_id cisNAT-1499;
chr2L	Flybase	exon	11805122	11805161	.	-	.	gene_id FBti0059852+; transcript_id FBti0059852+;
chr2L	Flybase	exon	11835320	11835650	.	-	.	gene_id cisNAT-1488; transcript_id cisNAT-1488;
chr2L	Flybase	exon	11837046	11837104	.	-	.	gene_id FBti0059835+; transcript_id FBti0059835+;
chr2L	Flybase	exon	11840691	11840872	.	-	.	gene_id cisNAT-1476; transcript_id cisNAT-1476;
chr2L	Flybase	exon	11897167	11900029	.	-	.	gene_id FBti0019153+; transcript_id FBti0019153+;
chr2L	Flybase	exon	11984327	11984379	.	-	.	gene_id cisNAT-560; transcript_id cisNAT-560;
chr2L	Flybase	exon	11988735	11988800	.	-	.	gene_id cisNAT-1373; transcript_id cisNAT-1373;
chr2L	Flybase	exon	11993989	11994053	.	-	.	gene_id cisNAT-1179; transcript_id cisNAT-1179;
chr2L	Flybase	exon	11997900	11997964	.	-	.	gene_id cisNAT-1178; transcript_id cisNAT-1178;
chr2L	Flybase	exon	12035984	12036130	.	-	.	gene_id cisNAT-561; transcript_id cisNAT-561;
chr2L	Flybase	exon	12051755	12052048	.	-	.	gene_id cisNAT-338; transcript_id cisNAT-338;
chr2L	Flybase	exon	12067384	12074379	.	-	.	gene_id FBti0019758+; transcript_id FBti0019758+;
chr2L	Flybase	exon	12085649	12085826	.	-	.	gene_id cisNAT-68; transcript_id cisNAT-68;
chr2L	Flybase	exon	12092009	12092125	.	-	.	gene_id cisNAT-1548; transcript_id cisNAT-1548;
chr2L	Flybase	exon	12095176	12095249	.	-	.	gene_id cisNAT-562; transcript_id cisNAT-562;
chr2L	Flybase	exon	12100765	12100838	.	-	.	gene_id cisNAT-362; transcript_id cisNAT-362;
chr2L	Flybase	exon	12156966	12156998	.	-	.	gene_id FBti0059853-; transcript_id FBti0059853-;
chr2L	Flybase	exon	12171204	12171231	.	-	.	gene_id cisNAT-563; transcript_id cisNAT-563;
chr2L	Flybase	exon	12197313	12197348	.	-	.	gene_id FBti0060240+; transcript_id FBti0060240+;
chr2L	Flybase	exon	12262558	12262626	.	-	.	gene_id FBti0060244+; transcript_id FBti0060244+;
chr2L	Flybase	exon	12285972	12286003	.	-	.	gene_id FBti0060242+; transcript_id FBti0060242+;
chr2L	Flybase	exon	12322001	12322054	.	-	.	gene_id FBti0060243-; transcript_id FBti0060243-;
chr2L	Flybase	exon	12344219	12344265	.	-	.	gene_id cisNAT-1466; transcript_id cisNAT-1466;
chr2L	Flybase	exon	12429827	12430020	.	-	.	gene_id cisNAT-564; transcript_id cisNAT-564;
chr2L	Flybase	exon	12451945	12452046	.	-	.	gene_id cisNAT-565; transcript_id cisNAT-565;
chr2L	Flybase	exon	12547701	12547756	.	-	.	gene_id FBti0063921+; transcript_id FBti0063921+;
chr2L	Flybase	exon	12558375	12565445	.	-	.	gene_id FBti0019154-; transcript_id FBti0019154-;
chr2L	Flybase	exon	12693872	12693938	.	-	.	gene_id cisNAT-566; transcript_id cisNAT-566;
chr2L	Flybase	exon	12728975	12729159	.	-	.	gene_id FBti0019155-; transcript_id FBti0019155-;
chr2L	Flybase	exon	12731124	12735818	.	-	.	gene_id FBti0019156+; transcript_id FBti0019156+;
chr2L	Flybase	exon	12739229	12743946	.	-	.	gene_id FBti0019157-; transcript_id FBti0019157-;
chr2L	Flybase	exon	12753459	12753653	.	-	.	gene_id FBti0060271-; transcript_id FBti0060271-;
chr2L	Flybase	exon	12763894	12764039	.	-	.	gene_id FBti0019158+; transcript_id FBti0019158+;
chr2L	Flybase	exon	12781858	12789243	.	-	.	gene_id FBti0019159-; transcript_id FBti0019159-;
chr2L	Flybase	exon	12791663	12795274	.	-	.	gene_id FBti0019160-; transcript_id FBti0019160-;
chr2L	Flybase	exon	12861752	12863158	.	-	.	gene_id FBti0019161+; transcript_id FBti0019161+;
chr2L	Flybase	exon	12868904	12868957	.	-	.	gene_id FBti0060295-; transcript_id FBti0060295-;
chr2L	Flybase	exon	12894075	12895481	.	-	.	gene_id FBti0019162+; transcript_id FBti0019162+;
chr2L	Flybase	exon	12933905	12941313	.	-	.	gene_id FBti0019163-; transcript_id FBti0019163-;
chr2L	Flybase	exon	12961805	12961832	.	-	.	gene_id FBti0060315+; transcript_id FBti0060315+;
chr2L	Flybase	exon	12986941	12987219	.	-	.	gene_id FBti0060534-; transcript_id FBti0060534-;
chr2L	Flybase	exon	13036299	13036480	.	-	.	gene_id FBti0019164+; transcript_id FBti0019164+;
chr2L	Flybase	exon	13140366	13140421	.	-	.	gene_id FBti0060316+; transcript_id FBti0060316+;
chr2L	Flybase	exon	13165564	13166071	.	-	.	gene_id cisNAT-567; transcript_id cisNAT-567;
chr2L	Flybase	exon	13176614	13176667	.	-	.	gene_id cisNAT-568; transcript_id cisNAT-568;
chr2L	Flybase	exon	13176757	13176784	.	-	.	gene_id cisNAT-568; transcript_id cisNAT-568;
chr2L	Flybase	exon	13183849	13184874	.	-	.	gene_id cisNAT-569; transcript_id cisNAT-569;
chr2L	Flybase	exon	13197102	13197280	.	-	.	gene_id cisNAT-570; transcript_id cisNAT-570;
chr2L	Flybase	exon	13210773	13210827	.	-	.	gene_id cisNAT-571; transcript_id cisNAT-571;
chr2L	Flybase	exon	13242014	13244341	.	-	.	gene_id FBti0019165+; transcript_id FBti0019165+;
chr2L	Flybase	exon	13283912	13284042	.	-	.	gene_id cisNAT-334; transcript_id cisNAT-334;
chr2L	Flybase	exon	13284927	13285639	.	-	.	gene_id cisNAT-333; transcript_id cisNAT-333;
chr2L	Flybase	exon	13288680	13289020	.	-	.	gene_id cisNAT-1585; transcript_id cisNAT-1585;
chr2L	Flybase	exon	13304788	13305590	.	-	.	gene_id cisNAT-1460; transcript_id cisNAT-1460;
chr2L	Flybase	exon	13363407	13363455	.	-	.	gene_id FBti0060348+; transcript_id FBti0060348+;
chr2L	Flybase	exon	13370103	13370328	.	-	.	gene_id cisNAT-572; transcript_id cisNAT-572;
chr2L	Flybase	exon	13384984	13385402	.	-	.	gene_id cisNAT-1549; transcript_id cisNAT-1549;
chr2L	Flybase	exon	13393687	13393958	.	-	.	gene_id cisNAT-573; transcript_id cisNAT-573;
chr2L	Flybase	exon	13398991	13399139	.	-	.	gene_id cisNAT-1550; transcript_id cisNAT-1550;
chr2L	Flybase	exon	13399218	13399650	.	-	.	gene_id cisNAT-1550; transcript_id cisNAT-1550;
chr2L	Flybase	exon	13405706	13410430	.	-	.	gene_id FBti0019166+; transcript_id FBti0019166+;
chr2L	Flybase	exon	13437923	13439929	.	-	.	gene_id cisNAT-1696; transcript_id cisNAT-1696;
chr2L	Flybase	exon	13449517	13456894	.	-	.	gene_id FBti0019167-; transcript_id FBti0019167-;
chr2L	Flybase	exon	13479435	13479496	.	-	.	gene_id FBti0060329-; transcript_id FBti0060329-;
chr2L	Flybase	exon	13481503	13482043	.	-	.	gene_id FBti0019168-; transcript_id FBti0019168-;
chr2L	Flybase	exon	13522313	13527560	.	-	.	gene_id FBti0019169-; transcript_id FBti0019169-;
chr2L	Flybase	exon	13542268	13542575	.	-	.	gene_id cisNAT-574; transcript_id cisNAT-574;
chr2L	Flybase	exon	13543727	13543787	.	-	.	gene_id FBti0060350+; transcript_id FBti0060350+;
chr2L	Flybase	exon	13558440	13558487	.	-	.	gene_id FBti0060351-; transcript_id FBti0060351-;
chr2L	Flybase	exon	13560514	13565210	.	-	.	gene_id FBti0019170+; transcript_id FBti0019170+;
chr2L	Flybase	exon	13581897	13581963	.	-	.	gene_id FBti0060352-; transcript_id FBti0060352-;
chr2L	Flybase	exon	13599229	13600379	.	-	.	gene_id FBti0019171-; transcript_id FBti0019171-;
chr2L	Flybase	exon	13611260	13611320	.	-	.	gene_id FBti0060353+; transcript_id FBti0060353+;
chr2L	Flybase	exon	13746952	13747108	.	-	.	gene_id cisNAT-1722; transcript_id cisNAT-1722;
chr2L	Flybase	exon	13761861	13762906	.	-	.	gene_id FBti0019172-; transcript_id FBti0019172-;
chr2L	Flybase	exon	13782231	13782610	.	-	.	gene_id cisNAT-359; transcript_id cisNAT-359;
chr2L	Flybase	exon	13783721	13783956	.	-	.	gene_id FBti0060388-; transcript_id FBti0060388-;
chr2L	Flybase	exon	13784786	13784985	.	-	.	gene_id cisNAT-1570; transcript_id cisNAT-1570;
chr2L	Flybase	exon	13785051	13785422	.	-	.	gene_id cisNAT-1570; transcript_id cisNAT-1570;
chr2L	Flybase	exon	13790647	13790700	.	-	.	gene_id FBti0060369+; transcript_id FBti0060369+;
chr2L	Flybase	exon	13808809	13808963	.	-	.	gene_id cisNAT-350; transcript_id cisNAT-350;
chr2L	Flybase	exon	13809035	13809993	.	-	.	gene_id cisNAT-350; transcript_id cisNAT-350;
chr2L	Flybase	exon	13831482	13831575	.	-	.	gene_id cisNAT-91; transcript_id cisNAT-91;
chr2L	Flybase	exon	13834250	13834305	.	-	.	gene_id cisNAT-1345; transcript_id cisNAT-1345;
chr2L	Flybase	exon	13842516	13842580	.	-	.	gene_id FBti0060368+; transcript_id FBti0060368+;
chr2L	Flybase	exon	13853140	13862230	.	-	.	gene_id FBti0019173-; transcript_id FBti0019173-;
chr2L	Flybase	exon	13965012	13965087	.	-	.	gene_id cisNAT-346; transcript_id cisNAT-346;
chr2L	Flybase	exon	13972096	13972172	.	-	.	gene_id cisNAT-339; transcript_id cisNAT-339;
chr2L	Flybase	exon	13982743	13983268	.	-	.	gene_id cisNAT-71; transcript_id cisNAT-71;
chr2L	Flybase	exon	14019395	14020207	.	-	.	gene_id cisNAT-43; transcript_id cisNAT-43;
chr2L	Flybase	exon	14029262	14029367	.	-	.	gene_id cisNAT-357; transcript_id cisNAT-357;
chr2L	Flybase	exon	14345802	14345843	.	-	.	gene_id FBti0059982-; transcript_id FBti0059982-;
chr2L	Flybase	exon	14349070	14349638	.	-	.	gene_id cisNAT-1384; transcript_id cisNAT-1384;
chr2L	Flybase	exon	14352594	14352618	.	-	.	gene_id cisNAT-1385; transcript_id cisNAT-1385;
chr2L	Flybase	exon	14377132	14377236	.	-	.	gene_id FBti0059985+; transcript_id FBti0059985+;
chr2L	Flybase	exon	14465640	14469046	.	-	.	gene_id overlap-6; transcript_id overlap-6;
chr2L	Flybase	exon	14500575	14500603	.	-	.	gene_id FBti0060788+; transcript_id FBti0060788+;
chr2L	Flybase	exon	14599674	14599744	.	-	.	gene_id cisNAT-64; transcript_id cisNAT-64;
chr2L	Flybase	exon	14618937	14619297	.	-	.	gene_id FBti0019174-; transcript_id FBti0019174-;
chr2L	Flybase	exon	14642626	14651729	.	-	.	gene_id FBti0019175-; transcript_id FBti0019175-;
chr2L	Flybase	exon	14695333	14695405	.	-	.	gene_id FBti0060789-; transcript_id FBti0060789-;
chr2L	Flybase	exon	14738268	14738312	.	-	.	gene_id FBti0060790-; transcript_id FBti0060790-;
chr2L	Flybase	exon	14743941	14744047	.	-	.	gene_id FBti0060791-; transcript_id FBti0060791-;
chr2L	Flybase	exon	14803935	14809078	.	-	.	gene_id FBti0019176-; transcript_id FBti0019176-;
chr2L	Flybase	exon	14884909	14885039	.	-	.	gene_id FBti0060844-; transcript_id FBti0060844-;
chr2L	Flybase	exon	14890023	14890374	.	-	.	gene_id FBti0019177-; transcript_id FBti0019177-;
chr2L	Flybase	exon	14984450	14991975	.	-	.	gene_id FBti0019178+; transcript_id FBti0019178+;
chr2L	Flybase	exon	15004853	15005032	.	-	.	gene_id FBti0060845-; transcript_id FBti0060845-;
chr2L	Flybase	exon	15006583	15006606	.	-	.	gene_id cisNAT-1394; transcript_id cisNAT-1394;
chr2L	Flybase	exon	15008489	15008537	.	-	.	gene_id cisNAT-1395; transcript_id cisNAT-1395;
chr2L	Flybase	exon	15036586	15036990	.	-	.	gene_id cisNAT-44; transcript_id cisNAT-44;
chr2L	Flybase	exon	15037051	15037840	.	-	.	gene_id cisNAT-44; transcript_id cisNAT-44;
chr2L	Flybase	exon	15058919	15059119	.	-	.	gene_id cisNAT-121; transcript_id cisNAT-121;
chr2L	Flybase	exon	15081483	15081540	.	-	.	gene_id FBti0060865-; transcript_id FBti0060865-;
chr2L	Flybase	exon	15204079	15204155	.	-	.	gene_id FBti0060866-; transcript_id FBti0060866-;
chr2L	Flybase	exon	15446105	15453517	.	-	.	gene_id FBti0019179+; transcript_id FBti0019179+;
chr2L	Flybase	exon	15534444	15534564	.	-	.	gene_id FBti0060867+; transcript_id FBti0060867+;
chr2L	Flybase	exon	15586464	15593459	.	-	.	gene_id FBti0019762+; transcript_id FBti0019762+;
chr2L	Flybase	exon	15610171	15610745	.	-	.	gene_id cisNAT-360; transcript_id cisNAT-360;
chr2L	Flybase	exon	15653162	15654566	.	-	.	gene_id FBti0019763-; transcript_id FBti0019763-;
chr2L	Flybase	exon	15683782	15686758	.	-	.	gene_id FBti0059715+; transcript_id FBti0059715+;
chr2L	Flybase	exon	15686759	15688163	.	-	.	gene_id FBti0019766-; transcript_id FBti0019766-;
chr2L	Flybase	exon	15718779	15727570	.	-	.	gene_id overlap-7; transcript_id overlap-7;
chr2L	Flybase	exon	15746519	15746609	.	-	.	gene_id cisNAT-117; transcript_id cisNAT-117;
chr2L	Flybase	exon	15748001	15748149	.	-	.	gene_id cisNAT-116; transcript_id cisNAT-116;
chr2L	Flybase	exon	15766133	15766266	.	-	.	gene_id cisNAT-45; transcript_id cisNAT-45;
chr2L	Flybase	exon	15773608	15773635	.	-	.	gene_id FBti0060884+; transcript_id FBti0060884+;
chr2L	Flybase	exon	15826914	15829287	.	-	.	gene_id FBti0019180+; transcript_id FBti0019180+;
chr2L	Flybase	exon	15838501	15839905	.	-	.	gene_id FBti0019181-; transcript_id FBti0019181-;
chr2L	Flybase	exon	15894093	15894262	.	-	.	gene_id FBti0060900-; transcript_id FBti0060900-;
chr2L	Flybase	exon	15902767	15902820	.	-	.	gene_id FBti0060901+; transcript_id FBti0060901+;
chr2L	Flybase	exon	15922917	15923188	.	-	.	gene_id FBti0060902-; transcript_id FBti0060902-;
chr2L	Flybase	exon	15956081	15957487	.	-	.	gene_id FBti0019182+; transcript_id FBti0019182+;
chr2L	Flybase	exon	16040640	16040682	.	-	.	gene_id FBti0060917+; transcript_id FBti0060917+;
chr2L	Flybase	exon	16120109	16120181	.	-	.	gene_id FBti0060918-; transcript_id FBti0060918-;
chr2L	Flybase	exon	16141217	16146366	.	-	.	gene_id FBti0019183+; transcript_id FBti0019183+;
chr2L	Flybase	exon	16153791	16160786	.	-	.	gene_id FBti0019184-; transcript_id FBti0019184-;
chr2L	Flybase	exon	16163405	16163493	.	-	.	gene_id FBti0060935+; transcript_id FBti0060935+;
chr2L	Flybase	exon	16178375	16178491	.	-	.	gene_id cisNAT-1463; transcript_id cisNAT-1463;
chr2L	Flybase	exon	16178907	16179035	.	-	.	gene_id cisNAT-1463; transcript_id cisNAT-1463;
chr2L	Flybase	exon	16192010	16192072	.	-	.	gene_id FBti0060936+; transcript_id FBti0060936+;
chr2L	Flybase	exon	16259414	16259510	.	-	.	gene_id cisNAT-53; transcript_id cisNAT-53;
chr2L	Flybase	exon	16280313	16281416	.	-	.	gene_id FBti0019770-; transcript_id FBti0019770-;
chr2L	Flybase	exon	16293824	16293935	.	-	.	gene_id FBti0060937+; transcript_id FBti0060937+;
chr2L	Flybase	exon	16296051	16296968	.	-	.	gene_id cisNAT-332; transcript_id cisNAT-332;
chr2L	Flybase	exon	16301656	16301764	.	-	.	gene_id cisNAT-358; transcript_id cisNAT-358;
chr2L	Flybase	exon	16305801	16305939	.	-	.	gene_id cisNAT-180; transcript_id cisNAT-180;
chr2L	Flybase	exon	16313036	16313096	.	-	.	gene_id cisNAT-13; transcript_id cisNAT-13;
chr2L	Flybase	exon	16328059	16328130	.	-	.	gene_id cisNAT-46; transcript_id cisNAT-46;
chr2L	Flybase	exon	16512017	16519074	.	-	.	gene_id FBti0019185+; transcript_id FBti0019185+;
chr2L	Flybase	exon	16665658	16665714	.	-	.	gene_id FBti0061378-; transcript_id FBti0061378-;
chr2L	Flybase	exon	16679128	16679230	.	-	.	gene_id FBti0060535-; transcript_id FBti0060535-;
chr2L	Flybase	exon	16679479	16679589	.	-	.	gene_id FBti0061379-; transcript_id FBti0061379-;
chr2L	Flybase	exon	16697501	16697642	.	-	.	gene_id cisNAT-1586; transcript_id cisNAT-1586;
chr2L	Flybase	exon	16715891	16716194	.	-	.	gene_id cisNAT-1285; transcript_id cisNAT-1285;
chr2L	Flybase	exon	16722807	16722852	.	-	.	gene_id FBti0061380+; transcript_id FBti0061380+;
chr2L	Flybase	exon	16729696	16729786	.	-	.	gene_id FBti0061396+; transcript_id FBti0061396+;
chr2L	Flybase	exon	16742315	16742609	.	-	.	gene_id cisNAT-1369; transcript_id cisNAT-1369;
chr2L	Flybase	exon	16758184	16758282	.	-	.	gene_id cisNAT-575; transcript_id cisNAT-575;
chr2L	Flybase	exon	16832065	16832092	.	-	.	gene_id cisNAT-576; transcript_id cisNAT-576;
chr2L	Flybase	exon	16854993	16855063	.	-	.	gene_id FBti0061398+; transcript_id FBti0061398+;
chr2L	Flybase	exon	16855067	16855215	.	-	.	gene_id FBti0061430+; transcript_id FBti0061430+;
chr2L	Flybase	exon	16855434	16855761	.	-	.	gene_id FBti0061397+; transcript_id FBti0061397+;
chr2L	Flybase	exon	16855797	16856954	.	-	.	gene_id FBti0060536+; transcript_id FBti0060536+;
chr2L	Flybase	exon	16857077	16857176	.	-	.	gene_id FBti0061399+; transcript_id FBti0061399+;
chr2L	Flybase	exon	16858766	16859499	.	-	.	gene_id FBti0061428-; transcript_id FBti0061428-;
chr2L	Flybase	exon	16936422	16936450	.	-	.	gene_id FBti0061431+; transcript_id FBti0061431+;
chr2L	Flybase	exon	16958165	16962888	.	-	.	gene_id FBti0019186+; transcript_id FBti0019186+;
chr2L	Flybase	exon	17144385	17151998	.	-	.	gene_id FBti0019187-; transcript_id FBti0019187-;
chr2L	Flybase	exon	17167617	17167803	.	-	.	gene_id FBti0019188+; transcript_id FBti0019188+;
chr2L	Flybase	exon	17175294	17175353	.	-	.	gene_id FBti0061433-; transcript_id FBti0061433-;
chr2L	Flybase	exon	17199217	17200621	.	-	.	gene_id FBti0019189-; transcript_id FBti0019189-;
chr2L	Flybase	exon	17273263	17277960	.	-	.	gene_id FBti0019190-; transcript_id FBti0019190-;
chr2L	Flybase	exon	17335603	17336707	.	-	.	gene_id FBti0019771-; transcript_id FBti0019771-;
chr2L	Flybase	exon	17361747	17362139	.	-	.	gene_id FBti0061482-; transcript_id FBti0061482-;
chr2L	Flybase	exon	17413248	17413498	.	-	.	gene_id cisNAT-136; transcript_id cisNAT-136;
chr2L	Flybase	exon	17432070	17432118	.	-	.	gene_id FBti0061506+; transcript_id FBti0061506+;
chr2L	Flybase	exon	17458170	17458381	.	-	.	gene_id FBti0061483+; transcript_id FBti0061483+;
chr2L	Flybase	exon	17481988	17482036	.	-	.	gene_id cisNAT-577; transcript_id cisNAT-577;
chr2L	Flybase	exon	17497011	17497207	.	-	.	gene_id cisNAT-69; transcript_id cisNAT-69;
chr2L	Flybase	exon	17520661	17520736	.	-	.	gene_id FBti0061507+; transcript_id FBti0061507+;
chr2L	Flybase	exon	17555993	17556044	.	-	.	gene_id FBti0061508-; transcript_id FBti0061508-;
chr2L	Flybase	exon	17567503	17567564	.	-	.	gene_id FBti0061509-; transcript_id FBti0061509-;
chr2L	Flybase	exon	17592260	17592298	.	-	.	gene_id cisNAT-578; transcript_id cisNAT-578;
chr2L	Flybase	exon	17687541	17692249	.	-	.	gene_id FBti0019191+; transcript_id FBti0019191+;
chr2L	Flybase	exon	17727903	17729309	.	-	.	gene_id FBti0019192+; transcript_id FBti0019192+;
chr2L	Flybase	exon	17783625	17783710	.	-	.	gene_id FBti0061526+; transcript_id FBti0061526+;
chr2L	Flybase	exon	17819978	17825121	.	-	.	gene_id FBti0019193-; transcript_id FBti0019193-;
chr2L	Flybase	exon	17912012	17914133	.	-	.	gene_id FBti0019194-; transcript_id FBti0019194-;
chr2L	Flybase	exon	17924328	17924371	.	-	.	gene_id FBti0061539-; transcript_id FBti0061539-;
chr2L	Flybase	exon	17941321	17941427	.	-	.	gene_id FBti0061540-; transcript_id FBti0061540-;
chr2L	Flybase	exon	17952004	17953408	.	-	.	gene_id FBti0019195-; transcript_id FBti0019195-;
chr2L	Flybase	exon	17973633	17974099	.	-	.	gene_id FBti0061541+; transcript_id FBti0061541+;
chr2L	Flybase	exon	17999803	17999874	.	-	.	gene_id FBti0061542+; transcript_id FBti0061542+;
chr2L	Flybase	exon	18009643	18009693	.	-	.	gene_id cisNAT-579; transcript_id cisNAT-579;
chr2L	Flybase	exon	18011744	18012145	.	-	.	gene_id FBti0061543+; transcript_id FBti0061543+;
chr2L	Flybase	exon	18051930	18061019	.	-	.	gene_id FBti0019196+; transcript_id FBti0019196+;
chr2L	Flybase	exon	18113588	18114199	.	-	.	gene_id FBti0019197+; transcript_id FBti0019197+;
chr2L	Flybase	exon	18157110	18157161	.	-	.	gene_id cisNAT-580; transcript_id cisNAT-580;
chr2L	Flybase	exon	18159137	18159715	.	-	.	gene_id FBti0061563+; transcript_id FBti0061563+;
chr2L	Flybase	exon	18177178	18177266	.	-	.	gene_id FBti0061564-; transcript_id FBti0061564-;
chr2L	Flybase	exon	18200650	18200718	.	-	.	gene_id cisNAT-1391; transcript_id cisNAT-1391;
chr2L	Flybase	exon	18282996	18283073	.	-	.	gene_id FBti0061574+; transcript_id FBti0061574+;
chr2L	Flybase	exon	18408081	18412800	.	-	.	gene_id FBti0019198+; transcript_id FBti0019198+;
chr2L	Flybase	exon	18444085	18444154	.	-	.	gene_id FBti0061980+; transcript_id FBti0061980+;
chr2L	Flybase	exon	18472964	18473131	.	-	.	gene_id cisNAT-581; transcript_id cisNAT-581;
chr2L	Flybase	exon	18487747	18488020	.	-	.	gene_id cisNAT-582; transcript_id cisNAT-582;
chr2L	Flybase	exon	18581420	18584216	.	-	.	gene_id FBti0019199+; transcript_id FBti0019199+;
chr2L	Flybase	exon	18612660	18612928	.	-	.	gene_id FBti0061981-; transcript_id FBti0061981-;
chr2L	Flybase	exon	18633668	18638389	.	-	.	gene_id FBti0019200-; transcript_id FBti0019200-;
chr2L	Flybase	exon	18700606	18700644	.	-	.	gene_id cisNAT-583; transcript_id cisNAT-583;
chr2L	Flybase	exon	18711071	18711296	.	-	.	gene_id cisNAT-584; transcript_id cisNAT-584;
chr2L	Flybase	exon	18732464	18732523	.	-	.	gene_id cisNAT-585; transcript_id cisNAT-585;
chr2L	Flybase	exon	18791361	18791804	.	-	.	gene_id FBti0061996-; transcript_id FBti0061996-;
chr2L	Flybase	exon	18829012	18829058	.	-	.	gene_id cisNAT-586; transcript_id cisNAT-586;
chr2L	Flybase	exon	18852428	18852735	.	-	.	gene_id FBti0062509-; transcript_id FBti0062509-;
chr2L	Flybase	exon	18902810	18902855	.	-	.	gene_id FBti0062510+; transcript_id FBti0062510+;
chr2L	Flybase	exon	18945498	18945588	.	-	.	gene_id FBti0062511-; transcript_id FBti0062511-;
chr2L	Flybase	exon	18973582	18973699	.	-	.	gene_id FBti0062512+; transcript_id FBti0062512+;
chr2L	Flybase	exon	18977519	18978186	.	-	.	gene_id cisNAT-587; transcript_id cisNAT-587;
chr2L	Flybase	exon	18988268	18988330	.	-	.	gene_id cisNAT-588; transcript_id cisNAT-588;
chr2L	Flybase	exon	18995279	18995338	.	-	.	gene_id FBti0062513+; transcript_id FBti0062513+;
chr2L	Flybase	exon	18997788	18997838	.	-	.	gene_id FBti0062514+; transcript_id FBti0062514+;
chr2L	Flybase	exon	19008033	19008233	.	-	.	gene_id cisNAT-1312; transcript_id cisNAT-1312;
chr2L	Flybase	exon	19022236	19022664	.	-	.	gene_id FBti0062033-; transcript_id FBti0062033-;
chr2L	Flybase	exon	19022666	19022986	.	-	.	gene_id FBti0062012-; transcript_id FBti0062012-;
chr2L	Flybase	exon	19034444	19034575	.	-	.	gene_id cisNAT-1238; transcript_id cisNAT-1238;
chr2L	Flybase	exon	19043535	19043613	.	-	.	gene_id cisNAT-589; transcript_id cisNAT-589;
chr2L	Flybase	exon	19049843	19049883	.	-	.	gene_id cisNAT-47; transcript_id cisNAT-47;
chr2L	Flybase	exon	19064929	19065268	.	-	.	gene_id cisNAT-590; transcript_id cisNAT-590;
chr2L	Flybase	exon	19069444	19069672	.	-	.	gene_id cisNAT-590; transcript_id cisNAT-590;
chr2L	Flybase	exon	19076206	19076658	.	-	.	gene_id FBti0062013+; transcript_id FBti0062013+;
chr2L	Flybase	exon	19116483	19116569	.	-	.	gene_id cisNAT-18; transcript_id cisNAT-18;
chr2L	Flybase	exon	19121240	19121308	.	-	.	gene_id FBti0062014-; transcript_id FBti0062014-;
chr2L	Flybase	exon	19133023	19133096	.	-	.	gene_id cisNAT-1306; transcript_id cisNAT-1306;
chr2L	Flybase	exon	19147424	19154402	.	-	.	gene_id FBti0019201+; transcript_id FBti0019201+;
chr2L	Flybase	exon	19158540	19158664	.	-	.	gene_id cisNAT-1587; transcript_id cisNAT-1587;
chr2L	Flybase	exon	19272531	19272637	.	-	.	gene_id FBti0062043+; transcript_id FBti0062043+;
chr2L	Flybase	exon	19345071	19357215	.	-	.	gene_id overlap-8; transcript_id overlap-8;
chr2L	Flybase	exon	19399615	19400144	.	-	.	gene_id FBti0019202-; transcript_id FBti0019202-;
chr2L	Flybase	exon	19400392	19400570	.	-	.	gene_id FBti0062045-; transcript_id FBti0062045-;
chr2L	Flybase	exon	19408685	19408847	.	-	.	gene_id FBti0062046+; transcript_id FBti0062046+;
chr2L	Flybase	exon	19426298	19426595	.	-	.	gene_id cisNAT-1177; transcript_id cisNAT-1177;
chr2L	Flybase	exon	19491647	19491678	.	-	.	gene_id cisNAT-591; transcript_id cisNAT-591;
chr2L	Flybase	exon	19506668	19507272	.	-	.	gene_id FBti0019203-; transcript_id FBti0019203-;
chr2L	Flybase	exon	19528778	19528944	.	-	.	gene_id cisNAT-592; transcript_id cisNAT-592;
chr2L	Flybase	exon	19529992	19530188	.	-	.	gene_id cisNAT-592; transcript_id cisNAT-592;
chr2L	Flybase	exon	19545376	19545547	.	-	.	gene_id cisNAT-593; transcript_id cisNAT-593;
chr2L	Flybase	exon	19579093	19579130	.	-	.	gene_id cisNAT-594; transcript_id cisNAT-594;
chr2L	Flybase	exon	19620153	19621069	.	-	.	gene_id FBti0019204+; transcript_id FBti0019204+;
chr2L	Flybase	exon	19652627	19674003	.	-	.	gene_id overlap-9; transcript_id overlap-9;
chr2L	Flybase	exon	19688079	19688131	.	-	.	gene_id FBti0062047+; transcript_id FBti0062047+;
chr2L	Flybase	exon	19703592	19712668	.	-	.	gene_id FBti0019205-; transcript_id FBti0019205-;
chr2L	Flybase	exon	19737410	19740819	.	-	.	gene_id FBti0019780+; transcript_id FBti0019780+;
chr2L	Flybase	exon	19762862	19763047	.	-	.	gene_id FBti0019206-; transcript_id FBti0019206-;
chr2L	Flybase	exon	19774157	19774204	.	-	.	gene_id FBti0062084-; transcript_id FBti0062084-;
chr2L	Flybase	exon	19774528	19774632	.	-	.	gene_id FBti0062085-; transcript_id FBti0062085-;
chr2L	Flybase	exon	19813238	19813515	.	-	.	gene_id FBti0062086+; transcript_id FBti0062086+;
chr2L	Flybase	exon	19816784	19816819	.	-	.	gene_id FBti0062087+; transcript_id FBti0062087+;
chr2L	Flybase	exon	19817900	19818610	.	-	.	gene_id FBti0019781-; transcript_id FBti0019781-;
chr2L	Flybase	exon	19964136	19964280	.	-	.	gene_id cisNAT-1698; transcript_id cisNAT-1698;
chr2L	Flybase	exon	19965664	19965701	.	-	.	gene_id cisNAT-1180; transcript_id cisNAT-1180;
chr2L	Flybase	exon	20005926	20010945	.	-	.	gene_id FBti0019207+; transcript_id FBti0019207+;
chr2L	Flybase	exon	20024560	20024744	.	-	.	gene_id FBti0062116+; transcript_id FBti0062116+;
chr2L	Flybase	exon	20025417	20025459	.	-	.	gene_id FBti0062645-; transcript_id FBti0062645-;
chr2L	Flybase	exon	20025903	20026366	.	-	.	gene_id FBti0062117-; transcript_id FBti0062117-;
chr2L	Flybase	exon	20034420	20034460	.	-	.	gene_id FBti0062119-; transcript_id FBti0062119-;
chr2L	Flybase	exon	20045075	20045390	.	-	.	gene_id FBti0062121-; transcript_id FBti0062121-;
chr2L	Flybase	exon	20064261	20064380	.	-	.	gene_id cisNAT-87; transcript_id cisNAT-87;
chr2L	Flybase	exon	20068696	20068737	.	-	.	gene_id FBti0062122+; transcript_id FBti0062122+;
chr2L	Flybase	exon	20069048	20069303	.	-	.	gene_id cisNAT-1577; transcript_id cisNAT-1577;
chr2L	Flybase	exon	20089636	20089697	.	-	.	gene_id cisNAT-595; transcript_id cisNAT-595;
chr2L	Flybase	exon	20093088	20093151	.	-	.	gene_id cisNAT-596; transcript_id cisNAT-596;
chr2L	Flybase	exon	20099515	20099570	.	-	.	gene_id FBti0062123+; transcript_id FBti0062123+;
chr2L	Flybase	exon	20104936	20105421	.	-	.	gene_id FBti0019782-; transcript_id FBti0019782-;
chr2L	Flybase	exon	20105899	20106459	.	-	.	gene_id FBti0062649-; transcript_id FBti0062649-;
chr2L	Flybase	exon	20107032	20109810	.	-	.	gene_id FBti0019783-; transcript_id FBti0019783-;
chr2L	Flybase	exon	20109919	20110919	.	-	.	gene_id FBti0019784-; transcript_id FBti0019784-;
chr2L	Flybase	exon	20110941	20111423	.	-	.	gene_id FBti0019785-; transcript_id FBti0019785-;
chr2L	Flybase	exon	20111424	20112124	.	-	.	gene_id FBti0019786+; transcript_id FBti0019786+;
chr2L	Flybase	exon	20112135	20112415	.	-	.	gene_id FBti0019787-; transcript_id FBti0019787-;
chr2L	Flybase	exon	20112488	20113114	.	-	.	gene_id FBti0062148+; transcript_id FBti0062148+;
chr2L	Flybase	exon	20113115	20113749	.	-	.	gene_id FBti0062642-; transcript_id FBti0062642-;
chr2L	Flybase	exon	20114972	20115052	.	-	.	gene_id FBti0062124+; transcript_id FBti0062124+;
chr2L	Flybase	exon	20116173	20117107	.	-	.	gene_id FBti0062115-; transcript_id FBti0062115-;
chr2L	Flybase	exon	20117108	20119062	.	-	.	gene_id overlap-10; transcript_id overlap-10;
chr2L	Flybase	exon	20119078	20119291	.	-	.	gene_id FBti0019788+; transcript_id FBti0019788+;
chr2L	Flybase	exon	20119926	20120120	.	-	.	gene_id FBti0062114+; transcript_id FBti0062114+;
chr2L	Flybase	exon	20120405	20120442	.	-	.	gene_id FBti0062647+; transcript_id FBti0062647+;
chr2L	Flybase	exon	20148651	20149589	.	-	.	gene_id FBti0062174-; transcript_id FBti0062174-;
chr2L	Flybase	exon	20150149	20151413	.	-	.	gene_id FBti0019789-; transcript_id FBti0019789-;
chr2L	Flybase	exon	20151415	20151482	.	-	.	gene_id FBti0059669-; transcript_id FBti0059669-;
chr2L	Flybase	exon	20151484	20152718	.	-	.	gene_id FBti0059670-; transcript_id FBti0059670-;
chr2L	Flybase	exon	20153109	20155230	.	-	.	gene_id FBti0019791-; transcript_id FBti0019791-;
chr2L	Flybase	exon	20155635	20155731	.	-	.	gene_id FBti0062751+; transcript_id FBti0062751+;
chr2L	Flybase	exon	20155808	20156131	.	-	.	gene_id FBti0019792+; transcript_id FBti0019792+;
chr2L	Flybase	exon	20156132	20156834	.	-	.	gene_id FBti0019793-; transcript_id FBti0019793-;
chr2L	Flybase	exon	20157239	20157335	.	-	.	gene_id FBti0062752+; transcript_id FBti0062752+;
chr2L	Flybase	exon	20157412	20164268	.	-	.	gene_id overlap-11; transcript_id overlap-11;
chr2L	Flybase	exon	20164281	20165363	.	-	.	gene_id FBti0019797+; transcript_id FBti0019797+;
chr2L	Flybase	exon	20165375	20165518	.	-	.	gene_id FBti0062754+; transcript_id FBti0062754+;
chr2L	Flybase	exon	20165749	20166089	.	-	.	gene_id FBti0019798-; transcript_id FBti0019798-;
chr2L	Flybase	exon	20166134	20170349	.	-	.	gene_id overlap-12; transcript_id overlap-12;
chr2L	Flybase	exon	20170363	20172565	.	-	.	gene_id overlap-13; transcript_id overlap-13;
chr2L	Flybase	exon	20172568	20174150	.	-	.	gene_id FBti0019805-; transcript_id FBti0019805-;
chr2L	Flybase	exon	20174151	20174348	.	-	.	gene_id FBti0019806+; transcript_id FBti0019806+;
chr2L	Flybase	exon	20174354	20174385	.	-	.	gene_id FBti0062692+; transcript_id FBti0062692+;
chr2L	Flybase	exon	20174388	20174529	.	-	.	gene_id FBti0060272-; transcript_id FBti0060272-;
chr2L	Flybase	exon	20174539	20174706	.	-	.	gene_id FBti0019807+; transcript_id FBti0019807+;
chr2L	Flybase	exon	20175700	20175776	.	-	.	gene_id FBti0062723+; transcript_id FBti0062723+;
chr2L	Flybase	exon	20175777	20175806	.	-	.	gene_id FBti0062795-; transcript_id FBti0062795-;
chr2L	Flybase	exon	20175810	20191233	.	-	.	gene_id overlap-14; transcript_id overlap-14;
chr2L	Flybase	exon	20202049	20202315	.	-	.	gene_id FBti0062780+; transcript_id FBti0062780+;
chr2L	Flybase	exon	20202639	20205312	.	-	.	gene_id FBti0059673-; transcript_id FBti0059673-;
chr2L	Flybase	exon	20205686	20209104	.	-	.	gene_id overlap-15; transcript_id overlap-15;
chr2L	Flybase	exon	20209199	20209441	.	-	.	gene_id FBti0019817+; transcript_id FBti0019817+;
chr2L	Flybase	exon	20209442	20210864	.	-	.	gene_id FBti0062777-; transcript_id FBti0062777-;
chr2L	Flybase	exon	20211647	20211755	.	-	.	gene_id FBti0062724+; transcript_id FBti0062724+;
chr2L	Flybase	exon	20211779	20213247	.	-	.	gene_id FBti0019818+; transcript_id FBti0019818+;
chr2L	Flybase	exon	20213659	20218300	.	-	.	gene_id overlap-16; transcript_id overlap-16;
chr2L	Flybase	exon	20218326	20218434	.	-	.	gene_id FBti0062749-; transcript_id FBti0062749-;
chr2L	Flybase	exon	20218516	20219531	.	-	.	gene_id FBti0062778+; transcript_id FBti0062778+;
chr2L	Flybase	exon	20219534	20220048	.	-	.	gene_id FBti0019208+; transcript_id FBti0019208+;
chr2L	Flybase	exon	20220095	20220532	.	-	.	gene_id FBti0062693-; transcript_id FBti0062693-;
chr2L	Flybase	exon	20220795	20222854	.	-	.	gene_id FBti0019209+; transcript_id FBti0019209+;
chr2L	Flybase	exon	20223640	20223826	.	-	.	gene_id FBti0062650+; transcript_id FBti0062650+;
chr2L	Flybase	exon	20272167	20282819	.	-	.	gene_id overlap-17; transcript_id overlap-17;
chr2L	Flybase	exon	20303216	20310625	.	-	.	gene_id FBti0019210-; transcript_id FBti0019210-;
chr2L	Flybase	exon	20350107	20350138	.	-	.	gene_id FBti0062779-; transcript_id FBti0062779-;
chr2L	Flybase	exon	20372281	20372467	.	-	.	gene_id FBti0019211+; transcript_id FBti0019211+;
chr2L	Flybase	exon	20375524	20375788	.	-	.	gene_id FBti0062818-; transcript_id FBti0062818-;
chr2L	Flybase	exon	20407864	20412893	.	-	.	gene_id FBti0019212+; transcript_id FBti0019212+;
chr2L	Flybase	exon	20413601	20413976	.	-	.	gene_id FBti0062819+; transcript_id FBti0062819+;
chr2L	Flybase	exon	20414151	20414189	.	-	.	gene_id FBti0062841-; transcript_id FBti0062841-;
chr2L	Flybase	exon	20434336	20434460	.	-	.	gene_id FBti0062842-; transcript_id FBti0062842-;
chr2L	Flybase	exon	20434510	20434562	.	-	.	gene_id FBti0062843+; transcript_id FBti0062843+;
chr2L	Flybase	exon	20441316	20441423	.	-	.	gene_id FBti0062844+; transcript_id FBti0062844+;
chr2L	Flybase	exon	20447734	20447904	.	-	.	gene_id cisNAT-1234; transcript_id cisNAT-1234;
chr2L	Flybase	exon	20456847	20456977	.	-	.	gene_id cisNAT-1182; transcript_id cisNAT-1182;
chr2L	Flybase	exon	20461585	20461728	.	-	.	gene_id cisNAT-597; transcript_id cisNAT-597;
chr2L	Flybase	exon	20468162	20468477	.	-	.	gene_id FBti0062846+; transcript_id FBti0062846+;
chr2L	Flybase	exon	20481657	20481705	.	-	.	gene_id FBti0062848-; transcript_id FBti0062848-;
chr2L	Flybase	exon	20491499	20491613	.	-	.	gene_id FBti0062849+; transcript_id FBti0062849+;
chr2L	Flybase	exon	20514750	20514831	.	-	.	gene_id FBti0062851-; transcript_id FBti0062851-;
chr2L	Flybase	exon	20568708	20569042	.	-	.	gene_id FBti0019213-; transcript_id FBti0019213-;
chr2L	Flybase	exon	20576033	20576097	.	-	.	gene_id FBti0063318-; transcript_id FBti0063318-;
chr2L	Flybase	exon	20576273	20583684	.	-	.	gene_id FBti0019214+; transcript_id FBti0019214+;
chr2L	Flybase	exon	20633935	20633976	.	-	.	gene_id FBti0063319+; transcript_id FBti0063319+;
chr2L	Flybase	exon	20635279	20635628	.	-	.	gene_id FBti0019824+; transcript_id FBti0019824+;
chr2L	Flybase	exon	20635784	20636603	.	-	.	gene_id overlap-18; transcript_id overlap-18;
chr2L	Flybase	exon	20636610	20638225	.	-	.	gene_id FBti0063349+; transcript_id FBti0063349+;
chr2L	Flybase	exon	20638246	20638329	.	-	.	gene_id FBti0063350+; transcript_id FBti0063350+;
chr2L	Flybase	exon	20659132	20659217	.	-	.	gene_id cisNAT-1233; transcript_id cisNAT-1233;
chr2L	Flybase	exon	20678921	20678978	.	-	.	gene_id cisNAT-598; transcript_id cisNAT-598;
chr2L	Flybase	exon	20683462	20683628	.	-	.	gene_id cisNAT-170; transcript_id cisNAT-170;
chr2L	Flybase	exon	20740303	20748119	.	-	.	gene_id FBti0015567-; transcript_id FBti0015567-;
chr2L	Flybase	exon	20788662	20789097	.	-	.	gene_id cisNAT-1323; transcript_id cisNAT-1323;
chr2L	Flybase	exon	20819990	20820055	.	-	.	gene_id FBti0063360+; transcript_id FBti0063360+;
chr2L	Flybase	exon	20835863	20836521	.	-	.	gene_id FBti0019217-; transcript_id FBti0019217-;
chr2L	Flybase	exon	20838341	20838467	.	-	.	gene_id FBti0063363+; transcript_id FBti0063363+;
chr2L	Flybase	exon	20856987	20857112	.	-	.	gene_id cisNAT-599; transcript_id cisNAT-599;
chr2L	Flybase	exon	20871335	20871564	.	-	.	gene_id cisNAT-600; transcript_id cisNAT-600;
chr2L	Flybase	exon	20874114	20874176	.	-	.	gene_id cisNAT-601; transcript_id cisNAT-601;
chr2L	Flybase	exon	20891618	20896633	.	-	.	gene_id FBti0019218-; transcript_id FBti0019218-;
chr2L	Flybase	exon	20900744	20900911	.	-	.	gene_id FBti0063365+; transcript_id FBti0063365+;
chr2L	Flybase	exon	20901513	20902615	.	-	.	gene_id FBti0019825-; transcript_id FBti0019825-;
chr2L	Flybase	exon	20914769	20914881	.	-	.	gene_id FBti0063390+; transcript_id FBti0063390+;
chr2L	Flybase	exon	20923098	20923608	.	-	.	gene_id FBti0063391+; transcript_id FBti0063391+;
chr2L	Flybase	exon	20928128	20928609	.	-	.	gene_id FBti0063392+; transcript_id FBti0063392+;
chr2L	Flybase	exon	20929425	20929524	.	-	.	gene_id overlap-19; transcript_id overlap-19;
chr2L	Flybase	exon	20935137	20935200	.	-	.	gene_id FBti0063394-; transcript_id FBti0063394-;
chr2L	Flybase	exon	20976716	20981443	.	-	.	gene_id FBti0019219+; transcript_id FBti0019219+;
chr2L	Flybase	exon	20981688	20981724	.	-	.	gene_id FBti0063442-; transcript_id FBti0063442-;
chr2L	Flybase	exon	20998625	20998687	.	-	.	gene_id FBti0063395+; transcript_id FBti0063395+;
chr2L	Flybase	exon	21020332	21023947	.	-	.	gene_id FBti0019826+; transcript_id FBti0019826+;
chr2L	Flybase	exon	21041188	21049393	.	-	.	gene_id FBti0019220+; transcript_id FBti0019220+;
chr2L	Flybase	exon	21057273	21057562	.	-	.	gene_id FBti0063415+; transcript_id FBti0063415+;
chr2L	Flybase	exon	21057706	21058043	.	-	.	gene_id cisNAT-603; transcript_id cisNAT-603;
chr2L	Flybase	exon	21071729	21071818	.	-	.	gene_id FBti0063416-; transcript_id FBti0063416-;
chr2L	Flybase	exon	21102743	21103969	.	-	.	gene_id cisNAT-1464; transcript_id cisNAT-1464;
chr2L	Flybase	exon	21112154	21112301	.	-	.	gene_id FBti0063417+; transcript_id FBti0063417+;
chr2L	Flybase	exon	21149263	21150421	.	-	.	gene_id FBti0019827-; transcript_id FBti0019827-;
chr2L	Flybase	exon	21150942	21151403	.	-	.	gene_id FBti0019828-; transcript_id FBti0019828-;
chr2L	Flybase	exon	21156288	21156327	.	-	.	gene_id cisNAT-243; transcript_id cisNAT-243;
chr2L	Flybase	exon	21156392	21156748	.	-	.	gene_id cisNAT-243; transcript_id cisNAT-243;
chr2L	Flybase	exon	21157433	21157684	.	-	.	gene_id cisNAT-604; transcript_id cisNAT-604;
chr2L	Flybase	exon	21160636	21160902	.	-	.	gene_id cisNAT-605; transcript_id cisNAT-605;
chr2L	Flybase	exon	21166046	21166089	.	-	.	gene_id cisNAT-1425; transcript_id cisNAT-1425;
chr2L	Flybase	exon	21182446	21182811	.	-	.	gene_id cisNAT-152; transcript_id cisNAT-152;
chr2L	Flybase	exon	21200389	21200753	.	-	.	gene_id FBti0060273+; transcript_id FBti0060273+;
chr2L	Flybase	exon	21200770	21201175	.	-	.	gene_id FBti0060281+; transcript_id FBti0060281+;
chr2L	Flybase	exon	21203399	21203734	.	-	.	gene_id FBti0063454-; transcript_id FBti0063454-;
chr2L	Flybase	exon	21204942	21205350	.	-	.	gene_id FBti0063456+; transcript_id FBti0063456+;
chr2L	Flybase	exon	21208279	21208883	.	-	.	gene_id overlap-20; transcript_id overlap-20;
chr2L	Flybase	exon	21209402	21209484	.	-	.	gene_id FBti0063460+; transcript_id FBti0063460+;
chr2L	Flybase	exon	21212046	21212165	.	-	.	gene_id FBti0063462-; transcript_id FBti0063462-;
chr2L	Flybase	exon	21232745	21233498	.	-	.	gene_id cisNAT-1231; transcript_id cisNAT-1231;
chr2L	Flybase	exon	21236273	21236434	.	-	.	gene_id FBti0063464-; transcript_id FBti0063464-;
chr2L	Flybase	exon	21241621	21242150	.	-	.	gene_id FBti0063478-; transcript_id FBti0063478-;
chr2L	Flybase	exon	21249309	21249739	.	-	.	gene_id FBti0063535-; transcript_id FBti0063535-;
chr2L	Flybase	exon	21252280	21252329	.	-	.	gene_id FBti0063479-; transcript_id FBti0063479-;
chr2L	Flybase	exon	21252365	21253197	.	-	.	gene_id FBti0019829+; transcript_id FBti0019829+;
chr2L	Flybase	exon	21256599	21256712	.	-	.	gene_id FBti0063480-; transcript_id FBti0063480-;
chr2L	Flybase	exon	21259793	21260019	.	-	.	gene_id FBti0063481+; transcript_id FBti0063481+;
chr2L	Flybase	exon	21260050	21260191	.	-	.	gene_id FBti0063483-; transcript_id FBti0063483-;
chr2L	Flybase	exon	21265077	21265304	.	-	.	gene_id FBti0060283+; transcript_id FBti0060283+;
chr2L	Flybase	exon	21265366	21266547	.	-	.	gene_id FBti0060284+; transcript_id FBti0060284+;
chr2L	Flybase	exon	21267567	21267996	.	-	.	gene_id FBti0060285+; transcript_id FBti0060285+;
chr2L	Flybase	exon	21268698	21270813	.	-	.	gene_id FBti0019221-; transcript_id FBti0019221-;
chr2L	Flybase	exon	21270838	21272092	.	-	.	gene_id FBti0059683+; transcript_id FBti0059683+;
chr2L	Flybase	exon	21272590	21272942	.	-	.	gene_id FBti0063487-; transcript_id FBti0063487-;
chr2L	Flybase	exon	21274846	21275147	.	-	.	gene_id FBti0063503+; transcript_id FBti0063503+;
chr2L	Flybase	exon	21284623	21285076	.	-	.	gene_id FBti0063504-; transcript_id FBti0063504-;
chr2L	Flybase	exon	21289891	21289959	.	-	.	gene_id FBti0063505-; transcript_id FBti0063505-;
chr2L	Flybase	exon	21290216	21290303	.	-	.	gene_id FBti0063506-; transcript_id FBti0063506-;
chr2L	Flybase	exon	21295522	21295735	.	-	.	gene_id FBti0062118+; transcript_id FBti0062118+;
chr2L	Flybase	exon	21295962	21296050	.	-	.	gene_id FBti0062120-; transcript_id FBti0062120-;
chr2L	Flybase	exon	21299058	21299457	.	-	.	gene_id FBti0060287+; transcript_id FBti0060287+;
chr2L	Flybase	exon	21300063	21300192	.	-	.	gene_id FBti0060286+; transcript_id FBti0060286+;
chr2L	Flybase	exon	21300446	21300533	.	-	.	gene_id FBti0060288+; transcript_id FBti0060288+;
chr2L	Flybase	exon	21302038	21302594	.	-	.	gene_id FBti0063511-; transcript_id FBti0063511-;
chr2L	Flybase	exon	21302728	21303164	.	-	.	gene_id FBti0060296+; transcript_id FBti0060296+;
chr2L	Flybase	exon	21306034	21306553	.	-	.	gene_id FBti0062125+; transcript_id FBti0062125+;
chr2L	Flybase	exon	21306708	21307361	.	-	.	gene_id FBti0062126-; transcript_id FBti0062126-;
chr2L	Flybase	exon	21312572	21312651	.	-	.	gene_id FBti0062128+; transcript_id FBti0062128+;
chr2L	Flybase	exon	21317490	21317796	.	-	.	gene_id FBti0062130+; transcript_id FBti0062130+;
chr2L	Flybase	exon	21325156	21325215	.	-	.	gene_id FBti0062246-; transcript_id FBti0062246-;
chr2L	Flybase	exon	21325242	21325339	.	-	.	gene_id FBti0062149-; transcript_id FBti0062149-;
chr2L	Flybase	exon	21330201	21330721	.	-	.	gene_id FBti0062150+; transcript_id FBti0062150+;
chr2L	Flybase	exon	21334176	21334485	.	-	.	gene_id FBti0062248-; transcript_id FBti0062248-;
chr2L	Flybase	exon	21334486	21334781	.	-	.	gene_id FBti0062151+; transcript_id FBti0062151+;
chr2L	Flybase	exon	21335414	21335542	.	-	.	gene_id FBti0060301-; transcript_id FBti0060301-;
chr2L	Flybase	exon	21336255	21336283	.	-	.	gene_id FBti0062234-; transcript_id FBti0062234-;
chr2L	Flybase	exon	21336290	21337335	.	-	.	gene_id FBti0062235+; transcript_id FBti0062235+;
chr2L	Flybase	exon	21337345	21337489	.	-	.	gene_id FBti0062152-; transcript_id FBti0062152-;
chr2L	Flybase	exon	21337824	21337901	.	-	.	gene_id FBti0062153-; transcript_id FBti0062153-;
chr2L	Flybase	exon	21337903	21338308	.	-	.	gene_id FBti0019223-; transcript_id FBti0019223-;
chr2L	Flybase	exon	21338666	21338794	.	-	.	gene_id FBti0062154-; transcript_id FBti0062154-;
chr2L	Flybase	exon	21342999	21343397	.	-	.	gene_id FBti0062155+; transcript_id FBti0062155+;
chr2L	Flybase	exon	21343477	21343573	.	-	.	gene_id FBti0062250-; transcript_id FBti0062250-;
chr2L	Flybase	exon	21343575	21343713	.	-	.	gene_id FBti0062156+; transcript_id FBti0062156+;
chr2L	Flybase	exon	21346078	21346291	.	-	.	gene_id FBti0060297+; transcript_id FBti0060297+;
chr2L	Flybase	exon	21346328	21347214	.	-	.	gene_id FBti0062175+; transcript_id FBti0062175+;
chr2L	Flybase	exon	21347604	21355019	.	-	.	gene_id FBti0019224+; transcript_id FBti0019224+;
chr2L	Flybase	exon	21358358	21358687	.	-	.	gene_id FBti0062176+; transcript_id FBti0062176+;
chr2L	Flybase	exon	21358799	21358994	.	-	.	gene_id FBti0019225+; transcript_id FBti0019225+;
chr2L	Flybase	exon	21359023	21359502	.	-	.	gene_id FBti0062236-; transcript_id FBti0062236-;
chr2L	Flybase	exon	21359504	21360191	.	-	.	gene_id FBti0062092-; transcript_id FBti0062092-;
chr2L	Flybase	exon	21362965	21363290	.	-	.	gene_id FBti0062177-; transcript_id FBti0062177-;
chr2L	Flybase	exon	21370284	21370420	.	-	.	gene_id FBti0060300-; transcript_id FBti0060300-;
chr2L	Flybase	exon	21370519	21370594	.	-	.	gene_id FBti0060299-; transcript_id FBti0060299-;
chr2L	Flybase	exon	21371546	21371881	.	-	.	gene_id FBti0062178-; transcript_id FBti0062178-;
chr2L	Flybase	exon	21372668	21372950	.	-	.	gene_id FBti0062252+; transcript_id FBti0062252+;
chr2L	Flybase	exon	21373804	21373841	.	-	.	gene_id FBti0062179-; transcript_id FBti0062179-;
chr2L	Flybase	exon	21377802	21377949	.	-	.	gene_id FBti0062180+; transcript_id FBti0062180+;
chr2L	Flybase	exon	21378908	21379015	.	-	.	gene_id FBti0062181+; transcript_id FBti0062181+;
chr2L	Flybase	exon	21379175	21379283	.	-	.	gene_id FBti0062183-; transcript_id FBti0062183-;
chr2L	Flybase	exon	21383339	21383425	.	-	.	gene_id FBti0062201-; transcript_id FBti0062201-;
chr2L	Flybase	exon	21383506	21383547	.	-	.	gene_id FBti0062237+; transcript_id FBti0062237+;
chr2L	Flybase	exon	21383557	21384120	.	-	.	gene_id FBti0062202+; transcript_id FBti0062202+;
chr2L	Flybase	exon	21384320	21384365	.	-	.	gene_id FBti0062203+; transcript_id FBti0062203+;
chr2L	Flybase	exon	21385795	21385871	.	-	.	gene_id FBti0062233+; transcript_id FBti0062233+;
chr2L	Flybase	exon	21385963	21386569	.	-	.	gene_id FBti0062247+; transcript_id FBti0062247+;
chr2L	Flybase	exon	21393497	21393617	.	-	.	gene_id FBti0062249+; transcript_id FBti0062249+;
chr2L	Flybase	exon	21394628	21394878	.	-	.	gene_id FBti0062238-; transcript_id FBti0062238-;
chr2L	Flybase	exon	21395009	21395729	.	-	.	gene_id overlap-21; transcript_id overlap-21;
chr2L	Flybase	exon	21395772	21396585	.	-	.	gene_id FBti0019227-; transcript_id FBti0019227-;
chr2L	Flybase	exon	21397181	21399884	.	-	.	gene_id FBti0019830+; transcript_id FBti0019830+;
chr2L	Flybase	exon	21401221	21401283	.	-	.	gene_id FBti0062239+; transcript_id FBti0062239+;
chr2L	Flybase	exon	21401412	21402754	.	-	.	gene_id overlap-22; transcript_id overlap-22;
chr2L	Flybase	exon	21402755	21403070	.	-	.	gene_id FBti0019832-; transcript_id FBti0019832-;
chr2L	Flybase	exon	21403090	21403521	.	-	.	gene_id FBti0019228+; transcript_id FBti0019228+;
chr2L	Flybase	exon	21405637	21405673	.	-	.	gene_id FBti0062204+; transcript_id FBti0062204+;
chr2L	Flybase	exon	21406236	21408813	.	-	.	gene_id FBti0019833-; transcript_id FBti0019833-;
chr2L	Flybase	exon	21408826	21413144	.	-	.	gene_id FBti0019834-; transcript_id FBti0019834-;
chr2L	Flybase	exon	21413145	21416189	.	-	.	gene_id overlap-23; transcript_id overlap-23;
chr2L	Flybase	exon	21441095	21450230	.	-	.	gene_id FBti0062208+; transcript_id FBti0062208+;
chr2L	Flybase	exon	21539460	21540929	.	-	.	gene_id FBti0062820-; transcript_id FBti0062820-;
chr2L	Flybase	exon	21543691	21544816	.	-	.	gene_id FBti0062911-; transcript_id FBti0062911-;
chr2L	Flybase	exon	21544903	21546157	.	-	.	gene_id overlap-24; transcript_id overlap-24;
chr2L	Flybase	exon	21546181	21556049	.	-	.	gene_id overlap-25; transcript_id overlap-25;
chr2L	Flybase	exon	21556285	21556376	.	-	.	gene_id FBti0062948+; transcript_id FBti0062948+;
chr2L	Flybase	exon	21557324	21557789	.	-	.	gene_id FBti0062255-; transcript_id FBti0062255-;
chr2L	Flybase	exon	21557891	21558289	.	-	.	gene_id FBti0062873-; transcript_id FBti0062873-;
chr2L	Flybase	exon	21560590	21560786	.	-	.	gene_id FBti0062913-; transcript_id FBti0062913-;
chr2L	Flybase	exon	21560793	21570222	.	-	.	gene_id overlap-26; transcript_id overlap-26;
chr2L	Flybase	exon	21570724	21570875	.	-	.	gene_id FBti0019839+; transcript_id FBti0019839+;
chr2L	Flybase	exon	21570986	21571274	.	-	.	gene_id FBti0062929-; transcript_id FBti0062929-;
chr2L	Flybase	exon	21571787	21572326	.	-	.	gene_id FBti0019840+; transcript_id FBti0019840+;
chr2L	Flybase	exon	21572533	21573027	.	-	.	gene_id FBti0019841-; transcript_id FBti0019841-;
chr2L	Flybase	exon	21574194	21574233	.	-	.	gene_id FBti0062256-; transcript_id FBti0062256-;
chr2L	Flybase	exon	21575453	21575549	.	-	.	gene_id FBti0062257+; transcript_id FBti0062257+;
chr2L	Flybase	exon	21575750	21575817	.	-	.	gene_id FBti0062894+; transcript_id FBti0062894+;
chr2L	Flybase	exon	21577812	21577912	.	-	.	gene_id FBti0062950-; transcript_id FBti0062950-;
chr2L	Flybase	exon	21577949	21578088	.	-	.	gene_id FBti0062821-; transcript_id FBti0062821-;
chr2L	Flybase	exon	21580294	21580461	.	-	.	gene_id FBti0062262+; transcript_id FBti0062262+;
chr2L	Flybase	exon	21580918	21581049	.	-	.	gene_id FBti0062263-; transcript_id FBti0062263-;
chr2L	Flybase	exon	21581375	21581485	.	-	.	gene_id FBti0062264-; transcript_id FBti0062264-;
chr2L	Flybase	exon	21581951	21582003	.	-	.	gene_id FBti0062265+; transcript_id FBti0062265+;
chr2L	Flybase	exon	21582300	21583444	.	-	.	gene_id FBti0019842+; transcript_id FBti0019842+;
chr2L	Flybase	exon	21583469	21583779	.	-	.	gene_id FBti0062266+; transcript_id FBti0062266+;
chr2L	Flybase	exon	21586033	21586254	.	-	.	gene_id FBti0062267-; transcript_id FBti0062267-;
chr2L	Flybase	exon	21587840	21588769	.	-	.	gene_id FBti0019843+; transcript_id FBti0019843+;
chr2L	Flybase	exon	21589669	21589744	.	-	.	gene_id FBti0062268-; transcript_id FBti0062268-;
chr2L	Flybase	exon	21591075	21591218	.	-	.	gene_id FBti0062269-; transcript_id FBti0062269-;
chr2L	Flybase	exon	21591341	21592590	.	-	.	gene_id FBti0062853-; transcript_id FBti0062853-;
chr2L	Flybase	exon	21593077	21595422	.	-	.	gene_id overlap-27; transcript_id overlap-27;
chr2L	Flybase	exon	21597084	21604770	.	-	.	gene_id FBti0019231+; transcript_id FBti0019231+;
chr2L	Flybase	exon	21604962	21604996	.	-	.	gene_id FBti0062871+; transcript_id FBti0062871+;
chr2L	Flybase	exon	21608423	21611385	.	-	.	gene_id FBti0019232+; transcript_id FBti0019232+;
chr2L	Flybase	exon	21611808	21612093	.	-	.	gene_id FBti0062934-; transcript_id FBti0062934-;
chr2L	Flybase	exon	21613337	21614145	.	-	.	gene_id overlap-28; transcript_id overlap-28;
chr2L	Flybase	exon	21615768	21615956	.	-	.	gene_id FBti0062796-; transcript_id FBti0062796-;
chr2L	Flybase	exon	21616800	21617033	.	-	.	gene_id FBti0060317+; transcript_id FBti0060317+;
chr2L	Flybase	exon	21619264	21619476	.	-	.	gene_id FBti0060318+; transcript_id FBti0060318+;
chr2L	Flybase	exon	21619640	21619687	.	-	.	gene_id FBti0062895+; transcript_id FBti0062895+;
chr2L	Flybase	exon	21620605	21620697	.	-	.	gene_id FBti0062797-; transcript_id FBti0062797-;
chr2L	Flybase	exon	21620700	21621406	.	-	.	gene_id FBti0062798-; transcript_id FBti0062798-;
chr2L	Flybase	exon	21622237	21622357	.	-	.	gene_id FBti0062799-; transcript_id FBti0062799-;
chr2L	Flybase	exon	21625112	21625188	.	-	.	gene_id FBti0062800-; transcript_id FBti0062800-;
chr2L	Flybase	exon	21630825	21631151	.	-	.	gene_id FBti0062910-; transcript_id FBti0062910-;
chr2L	Flybase	exon	21636556	21637151	.	-	.	gene_id FBti0062801-; transcript_id FBti0062801-;
chr2L	Flybase	exon	21641742	21642673	.	-	.	gene_id FBti0060319-; transcript_id FBti0060319-;
chr2L	Flybase	exon	21644392	21645053	.	-	.	gene_id overlap-29; transcript_id overlap-29;
chr2L	Flybase	exon	21645086	21645246	.	-	.	gene_id FBti0062933-; transcript_id FBti0062933-;
chr2L	Flybase	exon	21646496	21646546	.	-	.	gene_id FBti0062803+; transcript_id FBti0062803+;
chr2L	Flybase	exon	21648105	21648432	.	-	.	gene_id FBti0062872-; transcript_id FBti0062872-;
chr2L	Flybase	exon	21648436	21648647	.	-	.	gene_id FBti0062951-; transcript_id FBti0062951-;
chr2L	Flybase	exon	21648814	21651564	.	-	.	gene_id overlap-30; transcript_id overlap-30;
chr2L	Flybase	exon	21651590	21652366	.	-	.	gene_id FBti0062254-; transcript_id FBti0062254-;
chr2L	Flybase	exon	21653246	21656493	.	-	.	gene_id FBti0019234+; transcript_id FBti0019234+;
chr2L	Flybase	exon	21656660	21657029	.	-	.	gene_id FBti0062912-; transcript_id FBti0062912-;
chr2L	Flybase	exon	21666837	21667157	.	-	.	gene_id FBti0062804-; transcript_id FBti0062804-;
chr2L	Flybase	exon	21669978	21670040	.	-	.	gene_id FBti0062814-; transcript_id FBti0062814-;
chr2L	Flybase	exon	21671859	21672038	.	-	.	gene_id FBti0062815-; transcript_id FBti0062815-;
chr2L	Flybase	exon	21673477	21675111	.	-	.	gene_id FBti0019844-; transcript_id FBti0019844-;
chr2L	Flybase	exon	21675224	21676456	.	-	.	gene_id FBti0060330-; transcript_id FBti0060330-;
chr2L	Flybase	exon	21682910	21683297	.	-	.	gene_id FBti0062953+; transcript_id FBti0062953+;
chr2L	Flybase	exon	21685971	21686373	.	-	.	gene_id FBti0062954-; transcript_id FBti0062954-;
chr2L	Flybase	exon	21686533	21687088	.	-	.	gene_id FBti0019235+; transcript_id FBti0019235+;
chr2L	Flybase	exon	21689318	21689848	.	-	.	gene_id FBti0062955+; transcript_id FBti0062955+;
chr2L	Flybase	exon	21690720	21690990	.	-	.	gene_id FBti0062956-; transcript_id FBti0062956-;
chr2L	Flybase	exon	21691149	21691196	.	-	.	gene_id FBti0062957-; transcript_id FBti0062957-;
chr2L	Flybase	exon	21691882	21698293	.	-	.	gene_id FBti0019236-; transcript_id FBti0019236-;
chr2L	Flybase	exon	21698709	21699142	.	-	.	gene_id FBti0062968+; transcript_id FBti0062968+;
chr2L	Flybase	exon	21699147	21699326	.	-	.	gene_id FBti0062969+; transcript_id FBti0062969+;
chr2L	Flybase	exon	21703828	21704026	.	-	.	gene_id FBti0062970+; transcript_id FBti0062970+;
chr2L	Flybase	exon	21705309	21706714	.	-	.	gene_id FBti0019845+; transcript_id FBti0019845+;
chr2L	Flybase	exon	21706717	21707775	.	-	.	gene_id FBti0019846+; transcript_id FBti0019846+;
chr2L	Flybase	exon	21707899	21708819	.	-	.	gene_id FBti0060320+; transcript_id FBti0060320+;
chr2L	Flybase	exon	21708835	21708973	.	-	.	gene_id FBti0060322+; transcript_id FBti0060322+;
chr2L	Flybase	exon	21709772	21710205	.	-	.	gene_id FBti0062972-; transcript_id FBti0062972-;
chr2L	Flybase	exon	21710832	21710967	.	-	.	gene_id FBti0062973+; transcript_id FBti0062973+;
chr2L	Flybase	exon	21711631	21711828	.	-	.	gene_id FBti0062974+; transcript_id FBti0062974+;
chr2L	Flybase	exon	21714752	21714817	.	-	.	gene_id FBti0062975-; transcript_id FBti0062975-;
chr2L	Flybase	exon	21715210	21715289	.	-	.	gene_id FBti0063559+; transcript_id FBti0063559+;
chr2L	Flybase	exon	21715290	21715374	.	-	.	gene_id FBti0063510-; transcript_id FBti0063510-;
chr2L	Flybase	exon	21715556	21715715	.	-	.	gene_id FBti0063581-; transcript_id FBti0063581-;
chr2L	Flybase	exon	21715788	21716113	.	-	.	gene_id FBti0062976+; transcript_id FBti0062976+;
chr2L	Flybase	exon	21717918	21717969	.	-	.	gene_id FBti0062984+; transcript_id FBti0062984+;
chr2L	Flybase	exon	21718060	21718381	.	-	.	gene_id FBti0062985-; transcript_id FBti0062985-;
chr2L	Flybase	exon	21725510	21725923	.	-	.	gene_id FBti0019847-; transcript_id FBti0019847-;
chr2L	Flybase	exon	21726079	21726528	.	-	.	gene_id FBti0062986-; transcript_id FBti0062986-;
chr2L	Flybase	exon	21727642	21727769	.	-	.	gene_id FBti0062987+; transcript_id FBti0062987+;
chr2L	Flybase	exon	21729139	21729914	.	-	.	gene_id FBti0062988-; transcript_id FBti0062988-;
chr2L	Flybase	exon	21730007	21737572	.	-	.	gene_id overlap-31; transcript_id overlap-31;
chr2L	Flybase	exon	21738179	21738400	.	-	.	gene_id FBti0063536+; transcript_id FBti0063536+;
chr2L	Flybase	exon	21739182	21739244	.	-	.	gene_id FBti0062989+; transcript_id FBti0062989+;
chr2L	Flybase	exon	21739526	21739579	.	-	.	gene_id FBti0062990-; transcript_id FBti0062990-;
chr2L	Flybase	exon	21743205	21743507	.	-	.	gene_id FBti0062991-; transcript_id FBti0062991-;
chr2L	Flybase	exon	21744132	21744412	.	-	.	gene_id FBti0062992-; transcript_id FBti0062992-;
chr2L	Flybase	exon	21745705	21746038	.	-	.	gene_id FBti0063534-; transcript_id FBti0063534-;
chr2L	Flybase	exon	21751186	21751600	.	-	.	gene_id FBti0062993+; transcript_id FBti0062993+;
chr2L	Flybase	exon	21752623	21752878	.	-	.	gene_id FBti0063453+; transcript_id FBti0063453+;
chr2L	Flybase	exon	21761303	21761339	.	-	.	gene_id FBti0063455-; transcript_id FBti0063455-;
chr2L	Flybase	exon	21761927	21762030	.	-	.	gene_id FBti0063457+; transcript_id FBti0063457+;
chr2L	Flybase	exon	21769317	21769911	.	-	.	gene_id FBti0063459-; transcript_id FBti0063459-;
chr2L	Flybase	exon	21775496	21775811	.	-	.	gene_id FBti0063461-; transcript_id FBti0063461-;
chr2L	Flybase	exon	21779815	21779997	.	-	.	gene_id FBti0063463+; transcript_id FBti0063463+;
chr2L	Flybase	exon	21781358	21781412	.	-	.	gene_id FBti0063465-; transcript_id FBti0063465-;
chr2L	Flybase	exon	21785558	21785872	.	-	.	gene_id FBti0063466-; transcript_id FBti0063466-;
chr2L	Flybase	exon	21786235	21786450	.	-	.	gene_id FBti0063467+; transcript_id FBti0063467+;
chr2L	Flybase	exon	21788018	21788128	.	-	.	gene_id FBti0063468-; transcript_id FBti0063468-;
chr2L	Flybase	exon	21788322	21788457	.	-	.	gene_id FBti0063482+; transcript_id FBti0063482+;
chr2L	Flybase	exon	21791365	21791438	.	-	.	gene_id FBti0063484+; transcript_id FBti0063484+;
chr2L	Flybase	exon	21793694	21794048	.	-	.	gene_id FBti0060324-; transcript_id FBti0060324-;
chr2L	Flybase	exon	21794225	21794361	.	-	.	gene_id FBti0060323-; transcript_id FBti0060323-;
chr2L	Flybase	exon	21795642	21795703	.	-	.	gene_id FBti0063485-; transcript_id FBti0063485-;
chr2L	Flybase	exon	21795826	21796192	.	-	.	gene_id FBti0063555+; transcript_id FBti0063555+;
chr2L	Flybase	exon	21797391	21797865	.	-	.	gene_id FBti0063486+; transcript_id FBti0063486+;
chr2L	Flybase	exon	21802504	21802654	.	-	.	gene_id FBti0063488+; transcript_id FBti0063488+;
chr2L	Flybase	exon	21802658	21802759	.	-	.	gene_id FBti0063489-; transcript_id FBti0063489-;
chr2L	Flybase	exon	21813788	21814048	.	-	.	gene_id FBti0063491-; transcript_id FBti0063491-;
chr2L	Flybase	exon	21820488	21820775	.	-	.	gene_id FBti0063493-; transcript_id FBti0063493-;
chr2L	Flybase	exon	21826521	21827504	.	-	.	gene_id FBti0063556-; transcript_id FBti0063556-;
chr2L	Flybase	exon	21850410	21850468	.	-	.	gene_id FBti0063507+; transcript_id FBti0063507+;
chr2L	Flybase	exon	21856856	21857332	.	-	.	gene_id FBti0063508-; transcript_id FBti0063508-;
chr2L	Flybase	exon	21862437	21862529	.	-	.	gene_id FBti0063584-; transcript_id FBti0063584-;
chr2L	Flybase	exon	21867267	21867452	.	-	.	gene_id cisNAT-1578; transcript_id cisNAT-1578;
chr2L	Flybase	exon	21867570	21867836	.	-	.	gene_id cisNAT-1578; transcript_id cisNAT-1578;
chr2L	Flybase	exon	21872783	21873064	.	-	.	gene_id FBti0063585+; transcript_id FBti0063585+;
chr2L	Flybase	exon	21874613	21874759	.	-	.	gene_id FBti0063586+; transcript_id FBti0063586+;
chr2L	Flybase	exon	21874919	21875063	.	-	.	gene_id FBti0063587-; transcript_id FBti0063587-;
chr2L	Flybase	exon	21875173	21875246	.	-	.	gene_id FBti0063588-; transcript_id FBti0063588-;
chr2L	Flybase	exon	21877608	21878097	.	-	.	gene_id FBti0063608+; transcript_id FBti0063608+;
chr2L	Flybase	exon	21880576	21880616	.	-	.	gene_id FBti0063609-; transcript_id FBti0063609-;
chr2L	Flybase	exon	21881561	21881803	.	-	.	gene_id FBti0063610+; transcript_id FBti0063610+;
chr2L	Flybase	exon	21889370	21889618	.	-	.	gene_id FBti0063611-; transcript_id FBti0063611-;
chr2L	Flybase	exon	21900278	21900668	.	-	.	gene_id FBti0063612-; transcript_id FBti0063612-;
chr2L	Flybase	exon	21900834	21900949	.	-	.	gene_id FBti0063613+; transcript_id FBti0063613+;
chr2L	Flybase	exon	21902528	21902590	.	-	.	gene_id FBti0063614+; transcript_id FBti0063614+;
chr2L	Flybase	exon	21908388	21908476	.	-	.	gene_id FBti0063615-; transcript_id FBti0063615-;
chr2L	Flybase	exon	21911770	21913694	.	-	.	gene_id overlap-32; transcript_id overlap-32;
chr2L	Flybase	exon	21922940	21923470	.	-	.	gene_id FBti0063621+; transcript_id FBti0063621+;
chr2L	Flybase	exon	21924997	21925206	.	-	.	gene_id FBti0063622-; transcript_id FBti0063622-;
chr2L	Flybase	exon	21927441	21928526	.	-	.	gene_id FBti0019849+; transcript_id FBti0019849+;
chr2L	Flybase	exon	21936120	21936555	.	-	.	gene_id FBti0063623+; transcript_id FBti0063623+;
chr2L	Flybase	exon	21936628	21936756	.	-	.	gene_id FBti0063625-; transcript_id FBti0063625-;
chr2L	Flybase	exon	21938573	21938643	.	-	.	gene_id FBti0063626+; transcript_id FBti0063626+;
chr2L	Flybase	exon	21940250	21940492	.	-	.	gene_id FBti0063627+; transcript_id FBti0063627+;
chr2L	Flybase	exon	21942110	21942371	.	-	.	gene_id FBti0063628+; transcript_id FBti0063628+;
chr2L	Flybase	exon	21942470	21942555	.	-	.	gene_id FBti0063629-; transcript_id FBti0063629-;
chr2L	Flybase	exon	21944045	21944228	.	-	.	gene_id FBti0063630-; transcript_id FBti0063630-;
chr2L	Flybase	exon	21946659	21946698	.	-	.	gene_id FBti0063631+; transcript_id FBti0063631+;
chr2L	Flybase	exon	21947553	21947609	.	-	.	gene_id FBti0063643+; transcript_id FBti0063643+;
chr2L	Flybase	exon	21949789	21949825	.	-	.	gene_id FBti0063644-; transcript_id FBti0063644-;
chr2L	Flybase	exon	21950581	21950657	.	-	.	gene_id FBti0063645+; transcript_id FBti0063645+;
chr2L	Flybase	exon	21954136	21954200	.	-	.	gene_id FBti0063646+; transcript_id FBti0063646+;
chr2L	Flybase	exon	21964659	21964699	.	-	.	gene_id FBti0063647-; transcript_id FBti0063647-;
chr2L	Flybase	exon	21968694	21968981	.	-	.	gene_id FBti0063648-; transcript_id FBti0063648-;
chr2L	Flybase	exon	21969174	21969296	.	-	.	gene_id FBti0063649-; transcript_id FBti0063649-;
chr2L	Flybase	exon	21971720	21971777	.	-	.	gene_id FBti0063650+; transcript_id FBti0063650+;
chr2L	Flybase	exon	21972053	21972315	.	-	.	gene_id FBti0063652-; transcript_id FBti0063652-;
chr2L	Flybase	exon	21972830	21973068	.	-	.	gene_id FBti0063661-; transcript_id FBti0063661-;
chr2L	Flybase	exon	21981015	21981451	.	-	.	gene_id FBti0063662+; transcript_id FBti0063662+;
chr2L	Flybase	exon	21981738	21990842	.	-	.	gene_id FBti0019238-; transcript_id FBti0019238-;
chr2L	Flybase	exon	21994219	21994399	.	-	.	gene_id FBti0063663-; transcript_id FBti0063663-;
chr2L	Flybase	exon	21997857	21998145	.	-	.	gene_id FBti0060338-; transcript_id FBti0060338-;
chr2L	Flybase	exon	21998845	21998997	.	-	.	gene_id FBti0063664+; transcript_id FBti0063664+;
chr2L	Flybase	exon	21999328	21999611	.	-	.	gene_id FBti0060336-; transcript_id FBti0060336-;
chr2L	Flybase	exon	22002858	22003388	.	-	.	gene_id FBti0063665+; transcript_id FBti0063665+;
chr2L	Flybase	exon	22004309	22004397	.	-	.	gene_id FBti0060332+; transcript_id FBti0060332+;
chr2L	Flybase	exon	22004569	22005446	.	-	.	gene_id FBti0019239-; transcript_id FBti0019239-;
chr2L	Flybase	exon	22006143	22006768	.	-	.	gene_id FBti0060335-; transcript_id FBti0060335-;
chr2L	Flybase	exon	22006998	22007171	.	-	.	gene_id FBti0063666-; transcript_id FBti0063666-;
chr2L	Flybase	exon	22009299	22009714	.	-	.	gene_id FBti0064046-; transcript_id FBti0064046-;
chr2L	Flybase	exon	22014646	22015076	.	-	.	gene_id FBti0064094+; transcript_id FBti0064094+;
chr2L	Flybase	exon	22015077	22015125	.	-	.	gene_id FBti0064095-; transcript_id FBti0064095-;
chr2L	Flybase	exon	22017995	22018360	.	-	.	gene_id FBti0064048+; transcript_id FBti0064048+;
chr2L	Flybase	exon	22030466	22030566	.	-	.	gene_id FBti0064049-; transcript_id FBti0064049-;
chr2L	Flybase	exon	22031608	22031671	.	-	.	gene_id FBti0064050-; transcript_id FBti0064050-;
chr2L	Flybase	exon	22034916	22034982	.	-	.	gene_id FBti0064052-; transcript_id FBti0064052-;
chr2L	Flybase	exon	22036273	22036420	.	-	.	gene_id FBti0064053-; transcript_id FBti0064053-;
chr2L	Flybase	exon	22036446	22036487	.	-	.	gene_id FBti0064054-; transcript_id FBti0064054-;
chr2L	Flybase	exon	22037586	22037619	.	-	.	gene_id FBti0064055+; transcript_id FBti0064055+;
chr2L	Flybase	exon	22045539	22045826	.	-	.	gene_id FBti0064057+; transcript_id FBti0064057+;
chr2L	Flybase	exon	22046680	22046749	.	-	.	gene_id FBti0064060+; transcript_id FBti0064060+;
chr2L	Flybase	exon	22048334	22049559	.	-	.	gene_id overlap-33; transcript_id overlap-33;
chr2L	Flybase	exon	22051947	22052063	.	-	.	gene_id FBti0060334-; transcript_id FBti0060334-;
chr2L	Flybase	exon	22052253	22052362	.	-	.	gene_id FBti0060333-; transcript_id FBti0060333-;
chr2L	Flybase	exon	22052942	22053057	.	-	.	gene_id FBti0064231+; transcript_id FBti0064231+;
chr2L	Flybase	exon	22053146	22053535	.	-	.	gene_id FBti0064120+; transcript_id FBti0064120+;
chr2L	Flybase	exon	22059149	22059265	.	-	.	gene_id FBti0064121+; transcript_id FBti0064121+;
chr2L	Flybase	exon	22059787	22060117	.	-	.	gene_id FBti0064122+; transcript_id FBti0064122+;
chr2L	Flybase	exon	22062599	22062805	.	-	.	gene_id FBti0064124-; transcript_id FBti0064124-;
chr2L	Flybase	exon	22063276	22063612	.	-	.	gene_id FBti0064126+; transcript_id FBti0064126+;
chr2L	Flybase	exon	22067382	22068129	.	-	.	gene_id FBti0064128-; transcript_id FBti0064128-;
chr2L	Flybase	exon	22068175	22068254	.	-	.	gene_id FBti0064129+; transcript_id FBti0064129+;
chr2L	Flybase	exon	22070464	22071091	.	-	.	gene_id FBti0064135-; transcript_id FBti0064135-;
chr2L	Flybase	exon	22073049	22073103	.	-	.	gene_id FBti0064137-; transcript_id FBti0064137-;
chr2L	Flybase	exon	22073166	22073220	.	-	.	gene_id FBti0064139-; transcript_id FBti0064139-;
chr2L	Flybase	exon	22076381	22076586	.	-	.	gene_id FBti0064141+; transcript_id FBti0064141+;
chr2L	Flybase	exon	22076792	22077123	.	-	.	gene_id overlap-34; transcript_id overlap-34;
chr2L	Flybase	exon	22077517	22077713	.	-	.	gene_id FBti0060149+; transcript_id FBti0060149+;
chr2L	Flybase	exon	22080987	22081166	.	-	.	gene_id FBti0064143+; transcript_id FBti0064143+;
chr2L	Flybase	exon	22082229	22082362	.	-	.	gene_id FBti0064144+; transcript_id FBti0064144+;
chr2L	Flybase	exon	22082697	22083024	.	-	.	gene_id FBti0064146-; transcript_id FBti0064146-;
chr2L	Flybase	exon	22085600	22085661	.	-	.	gene_id FBti0064147-; transcript_id FBti0064147-;
chr2L	Flybase	exon	22087148	22088443	.	-	.	gene_id FBti0019850+; transcript_id FBti0019850+;
chr2L	Flybase	exon	22088483	22090439	.	-	.	gene_id FBti0059639-; transcript_id FBti0059639-;
chr2L	Flybase	exon	22090789	22090911	.	-	.	gene_id FBti0060052-; transcript_id FBti0060052-;
chr2L	Flybase	exon	22090956	22091379	.	-	.	gene_id FBti0019851-; transcript_id FBti0019851-;
chr2L	Flybase	exon	22091387	22091482	.	-	.	gene_id FBti0064148+; transcript_id FBti0064148+;
chr2L	Flybase	exon	22091734	22092622	.	-	.	gene_id FBti0060073-; transcript_id FBti0060073-;
chr2L	Flybase	exon	22093062	22093162	.	-	.	gene_id FBti0064150+; transcript_id FBti0064150+;
chr2L	Flybase	exon	22094120	22094300	.	-	.	gene_id FBti0060023-; transcript_id FBti0060023-;
chr2L	Flybase	exon	22094883	22095346	.	-	.	gene_id FBti0064162+; transcript_id FBti0064162+;
chr2L	Flybase	exon	22097848	22098004	.	-	.	gene_id FBti0064163-; transcript_id FBti0064163-;
chr2L	Flybase	exon	22104451	22104572	.	-	.	gene_id FBti0064164+; transcript_id FBti0064164+;
chr2L	Flybase	exon	22105681	22105770	.	-	.	gene_id FBti0064165+; transcript_id FBti0064165+;
chr2L	Flybase	exon	22110650	22110765	.	-	.	gene_id FBti0064166+; transcript_id FBti0064166+;
chr2L	Flybase	exon	22110989	22112991	.	-	.	gene_id FBti0019242-; transcript_id FBti0019242-;
chr2L	Flybase	exon	22113046	22114643	.	-	.	gene_id FBti0019243-; transcript_id FBti0019243-;
chr2L	Flybase	exon	22114645	22114795	.	-	.	gene_id FBti0060026+; transcript_id FBti0060026+;
chr2L	Flybase	exon	22115056	22117149	.	-	.	gene_id overlap-717; transcript_id overlap-717;
chr2L	Flybase	exon	22117155	22120948	.	-	.	gene_id overlap-36; transcript_id overlap-36;
chr2L	Flybase	exon	22121483	22121601	.	-	.	gene_id FBti0064116-; transcript_id FBti0064116-;
chr2L	Flybase	exon	22124331	22124430	.	-	.	gene_id FBti0064170-; transcript_id FBti0064170-;
chr2L	Flybase	exon	22124627	22124681	.	-	.	gene_id FBti0064171-; transcript_id FBti0064171-;
chr2L	Flybase	exon	22124782	22126613	.	-	.	gene_id cisNAT-265; transcript_id cisNAT-265;
chr2L	Flybase	exon	22127772	22128136	.	-	.	gene_id FBti0064181+; transcript_id FBti0064181+;
chr2L	Flybase	exon	22130580	22130723	.	-	.	gene_id FBti0064182+; transcript_id FBti0064182+;
chr2L	Flybase	exon	22132151	22132701	.	-	.	gene_id FBti0064184-; transcript_id FBti0064184-;
chr2L	Flybase	exon	22133545	22133845	.	-	.	gene_id FBti0019245+; transcript_id FBti0019245+;
chr2L	Flybase	exon	22135449	22136081	.	-	.	gene_id FBti0060340+; transcript_id FBti0060340+;
chr2L	Flybase	exon	22145035	22145126	.	-	.	gene_id FBti0064185-; transcript_id FBti0064185-;
chr2L	Flybase	exon	22145279	22145514	.	-	.	gene_id FBti0064186+; transcript_id FBti0064186+;
chr2L	Flybase	exon	22148061	22148133	.	-	.	gene_id FBti0060371-; transcript_id FBti0060371-;
chr2L	Flybase	exon	22148175	22148315	.	-	.	gene_id FBti0060370-; transcript_id FBti0060370-;
chr2L	Flybase	exon	22149904	22150615	.	-	.	gene_id FBti0019246-; transcript_id FBti0019246-;
chr2L	Flybase	exon	22154098	22156468	.	-	.	gene_id FBti0064187+; transcript_id FBti0064187+;
chr2L	Flybase	exon	22159422	22159478	.	-	.	gene_id FBti0064188+; transcript_id FBti0064188+;
chr2L	Flybase	exon	22159967	22160009	.	-	.	gene_id FBti0064189+; transcript_id FBti0064189+;
chr2L	Flybase	exon	22163257	22163806	.	-	.	gene_id FBti0064195+; transcript_id FBti0064195+;
chr2L	Flybase	exon	22165720	22166220	.	-	.	gene_id cisNAT-606; transcript_id cisNAT-606;
chr2L	Flybase	exon	22169510	22169540	.	-	.	gene_id FBti0060028+; transcript_id FBti0060028+;
chr2L	Flybase	exon	22171260	22172831	.	-	.	gene_id overlap-37; transcript_id overlap-37;
chr2L	Flybase	exon	22172944	22173258	.	-	.	gene_id FBti0060094-; transcript_id FBti0060094-;
chr2L	Flybase	exon	22173393	22173627	.	-	.	gene_id FBti0064196-; transcript_id FBti0064196-;
chr2L	Flybase	exon	22174047	22174202	.	-	.	gene_id FBti0064217+; transcript_id FBti0064217+;
chr2L	Flybase	exon	22174346	22174817	.	-	.	gene_id FBti0060155+; transcript_id FBti0060155+;
chr2L	Flybase	exon	22175996	22176041	.	-	.	gene_id FBti0064197-; transcript_id FBti0064197-;
chr2L	Flybase	exon	22176504	22177642	.	-	.	gene_id overlap-38; transcript_id overlap-38;
chr2L	Flybase	exon	22177701	22177823	.	-	.	gene_id FBti0064199+; transcript_id FBti0064199+;
chr2L	Flybase	exon	22177848	22178024	.	-	.	gene_id FBti0060159-; transcript_id FBti0060159-;
chr2L	Flybase	exon	22178787	22179160	.	-	.	gene_id FBti0064200+; transcript_id FBti0064200+;
chr2L	Flybase	exon	22180592	22180962	.	-	.	gene_id FBti0019248+; transcript_id FBti0019248+;
chr2L	Flybase	exon	22182156	22182648	.	-	.	gene_id FBti0019249+; transcript_id FBti0019249+;
chr2L	Flybase	exon	22184144	22185970	.	-	.	gene_id FBti0060059+; transcript_id FBti0060059+;
chr2L	Flybase	exon	22187967	22188240	.	-	.	gene_id FBti0060022-; transcript_id FBti0060022-;
chr2L	Flybase	exon	22188261	22189067	.	-	.	gene_id FBti0064118-; transcript_id FBti0064118-;
chr2L	Flybase	exon	22190949	22191162	.	-	.	gene_id FBti0060354+; transcript_id FBti0060354+;
chr2L	Flybase	exon	22191533	22191799	.	-	.	gene_id FBti0060355+; transcript_id FBti0060355+;
chr2L	Flybase	exon	22192652	22192731	.	-	.	gene_id FBti0060156-; transcript_id FBti0060156-;
chr2L	Flybase	exon	22192908	22193314	.	-	.	gene_id FBti0064201-; transcript_id FBti0064201-;
chr2L	Flybase	exon	22193767	22193888	.	-	.	gene_id FBti0060131-; transcript_id FBti0060131-;
chr2L	Flybase	exon	22194564	22194614	.	-	.	gene_id FBti0060030+; transcript_id FBti0060030+;
chr2L	Flybase	exon	22195667	22196063	.	-	.	gene_id FBti0064202-; transcript_id FBti0064202-;
chr2L	Flybase	exon	22199990	22200622	.	-	.	gene_id FBti0019855-; transcript_id FBti0019855-;
chr2L	Flybase	exon	22200858	22209489	.	-	.	gene_id overlap-39; transcript_id overlap-39;
chr2L	Flybase	exon	22209491	22209919	.	-	.	gene_id FBti0064212-; transcript_id FBti0064212-;
chr2L	Flybase	exon	22212477	22212531	.	-	.	gene_id FBti0064213+; transcript_id FBti0064213+;
chr2L	Flybase	exon	22214711	22214883	.	-	.	gene_id FBti0060121+; transcript_id FBti0060121+;
chr2L	Flybase	exon	22215427	22215753	.	-	.	gene_id FBti0060095+; transcript_id FBti0060095+;
chr2L	Flybase	exon	22216161	22216546	.	-	.	gene_id FBti0019251-; transcript_id FBti0019251-;
chr2L	Flybase	exon	22218276	22227311	.	-	.	gene_id overlap-40; transcript_id overlap-40;
chr2L	Flybase	exon	22228794	22238986	.	-	.	gene_id overlap-41; transcript_id overlap-41;
chr2L	Flybase	exon	22241336	22241757	.	-	.	gene_id FBti0064117+; transcript_id FBti0064117+;
chr2L	Flybase	exon	22241898	22242143	.	-	.	gene_id FBti0064214+; transcript_id FBti0064214+;
chr2L	Flybase	exon	22245276	22245379	.	-	.	gene_id FBti0064218-; transcript_id FBti0064218-;
chr2L	Flybase	exon	22245572	22245836	.	-	.	gene_id FBti0060097+; transcript_id FBti0060097+;
chr2L	Flybase	exon	22246056	22246146	.	-	.	gene_id FBti0060126-; transcript_id FBti0060126-;
chr2L	Flybase	exon	22250952	22252544	.	-	.	gene_id overlap-42; transcript_id overlap-42;
chr2L	Flybase	exon	22254585	22254731	.	-	.	gene_id FBti0060173-; transcript_id FBti0060173-;
chr2L	Flybase	exon	22255486	22256352	.	-	.	gene_id FBti0060373+; transcript_id FBti0060373+;
chr2L	Flybase	exon	22256394	22256568	.	-	.	gene_id FBti0060176-; transcript_id FBti0060176-;
chr2L	Flybase	exon	22257285	22257382	.	-	.	gene_id FBti0060598-; transcript_id FBti0060598-;
chr2L	Flybase	exon	22258692	22260732	.	-	.	gene_id FBti0019862-; transcript_id FBti0019862-;
chr2L	Flybase	exon	22261074	22262564	.	-	.	gene_id FBti0060415-; transcript_id FBti0060415-;
chr2L	Flybase	exon	22262837	22265459	.	-	.	gene_id overlap-43; transcript_id overlap-43;
chr2L	Flybase	exon	22267704	22269458	.	-	.	gene_id overlap-44; transcript_id overlap-44;
chr2L	Flybase	exon	22269459	22273050	.	-	.	gene_id overlap-45; transcript_id overlap-45;
chr2L	Flybase	exon	22274691	22274837	.	-	.	gene_id FBti0061176-; transcript_id FBti0061176-;
chr2L	Flybase	exon	22276285	22276630	.	-	.	gene_id FBti0060584-; transcript_id FBti0060584-;
chr2L	Flybase	exon	22276997	22278014	.	-	.	gene_id FBti0060174-; transcript_id FBti0060174-;
chr2L	Flybase	exon	22278132	22278328	.	-	.	gene_id FBti0060175+; transcript_id FBti0060175+;
chr2L	Flybase	exon	22278335	22278383	.	-	.	gene_id FBti0060600-; transcript_id FBti0060600-;
chr2L	Flybase	exon	22278505	22278638	.	-	.	gene_id FBti0060184+; transcript_id FBti0060184+;
chr2L	Flybase	exon	22280499	22292573	.	-	.	gene_id overlap-46; transcript_id overlap-46;
chr2L	Flybase	exon	22294285	22294331	.	-	.	gene_id FBti0060706-; transcript_id FBti0060706-;
chr2L	Flybase	exon	22295281	22295375	.	-	.	gene_id FBti0060186-; transcript_id FBti0060186-;
chr2L	Flybase	exon	22295412	22297989	.	-	.	gene_id FBti0060396-; transcript_id FBti0060396-;
chr2L	Flybase	exon	22298507	22299940	.	-	.	gene_id overlap-47; transcript_id overlap-47;
chr2L	Flybase	exon	22300176	22304636	.	-	.	gene_id overlap-48; transcript_id overlap-48;
chr2L	Flybase	exon	22305176	22305284	.	-	.	gene_id FBti0061173+; transcript_id FBti0061173+;
chr2L	Flybase	exon	22307392	22311146	.	-	.	gene_id FBti0059648-; transcript_id FBti0059648-;
chr2L	Flybase	exon	22311177	22311665	.	-	.	gene_id FBti0060189+; transcript_id FBti0060189+;
chr2L	Flybase	exon	22314314	22314808	.	-	.	gene_id FBti0060722+; transcript_id FBti0060722+;
chr2L	Flybase	exon	22314970	22315275	.	-	.	gene_id FBti0060191+; transcript_id FBti0060191+;
chr2L	Flybase	exon	22315672	22318155	.	-	.	gene_id FBti0019258+; transcript_id FBti0019258+;
chr2L	Flybase	exon	22318310	22318708	.	-	.	gene_id FBti0060192-; transcript_id FBti0060192-;
chr2L	Flybase	exon	22321110	22321722	.	-	.	gene_id FBti0060392-; transcript_id FBti0060392-;
chr2L	Flybase	exon	22321992	22322176	.	-	.	gene_id FBti0060193+; transcript_id FBti0060193+;
chr2L	Flybase	exon	22322855	22323070	.	-	.	gene_id FBti0019259+; transcript_id FBti0019259+;
chr2L	Flybase	exon	22323886	22324376	.	-	.	gene_id FBti0060614-; transcript_id FBti0060614-;
chr2L	Flybase	exon	22324498	22325130	.	-	.	gene_id overlap-49; transcript_id overlap-49;
chr2L	Flybase	exon	22325983	22326373	.	-	.	gene_id FBti0060194+; transcript_id FBti0060194+;
chr2L	Flybase	exon	22326997	22328105	.	-	.	gene_id overlap-50; transcript_id overlap-50;
chr2L	Flybase	exon	22328111	22328463	.	-	.	gene_id FBti0060679-; transcript_id FBti0060679-;
chr2L	Flybase	exon	22329229	22337869	.	-	.	gene_id overlap-51; transcript_id overlap-51;
chr2L	Flybase	exon	22338202	22339621	.	-	.	gene_id overlap-52; transcript_id overlap-52;
chr2L	Flybase	exon	22339733	22339784	.	-	.	gene_id FBti0060587-; transcript_id FBti0060587-;
chr2L	Flybase	exon	22341329	22341383	.	-	.	gene_id FBti0060707+; transcript_id FBti0060707+;
chr2L	Flybase	exon	22341392	22342049	.	-	.	gene_id FBti0060624-; transcript_id FBti0060624-;
chr2L	Flybase	exon	22342754	22342967	.	-	.	gene_id FBti0019877+; transcript_id FBti0019877+;
chr2L	Flybase	exon	22342973	22343153	.	-	.	gene_id FBti0019260+; transcript_id FBti0019260+;
chr2L	Flybase	exon	22344639	22344727	.	-	.	gene_id FBti0060588-; transcript_id FBti0060588-;
chr2L	Flybase	exon	22345794	22345912	.	-	.	gene_id FBti0060196-; transcript_id FBti0060196-;
chr2L	Flybase	exon	22345982	22346680	.	-	.	gene_id FBti0060618-; transcript_id FBti0060618-;
chr2L	Flybase	exon	22346692	22348202	.	-	.	gene_id FBti0019261+; transcript_id FBti0019261+;
chr2L	Flybase	exon	22348958	22350043	.	-	.	gene_id FBti0019262-; transcript_id FBti0019262-;
chr2L	Flybase	exon	22351157	22351662	.	-	.	gene_id FBti0061137-; transcript_id FBti0061137-;
chr2L	Flybase	exon	22352018	22352181	.	-	.	gene_id FBti0061179-; transcript_id FBti0061179-;
chr2L	Flybase	exon	22352230	22352486	.	-	.	gene_id FBti0060210+; transcript_id FBti0060210+;
chr2L	Flybase	exon	22352986	22353092	.	-	.	gene_id FBti0061174-; transcript_id FBti0061174-;
chr2L	Flybase	exon	22353276	22353852	.	-	.	gene_id FBti0060620+; transcript_id FBti0060620+;
chr2L	Flybase	exon	22355288	22355637	.	-	.	gene_id FBti0019878-; transcript_id FBti0019878-;
chr2L	Flybase	exon	22355882	22356416	.	-	.	gene_id FBti0060664+; transcript_id FBti0060664+;
chr2L	Flybase	exon	22357824	22359854	.	-	.	gene_id FBti0059652-; transcript_id FBti0059652-;
chr2L	Flybase	exon	22359856	22360238	.	-	.	gene_id FBti0059656-; transcript_id FBti0059656-;
chr2L	Flybase	exon	22360439	22360633	.	-	.	gene_id FBti0059642-; transcript_id FBti0059642-;
chr2L	Flybase	exon	22360654	22360868	.	-	.	gene_id FBti0059647-; transcript_id FBti0059647-;
chr2L	Flybase	exon	22360891	22361350	.	-	.	gene_id FBti0059651-; transcript_id FBti0059651-;
chr2L	Flybase	exon	22362464	22363181	.	-	.	gene_id FBti0059653-; transcript_id FBti0059653-;
chr2L	Flybase	exon	22369375	22370022	.	-	.	gene_id FBti0060212+; transcript_id FBti0060212+;
chr2L	Flybase	exon	22370069	22370173	.	-	.	gene_id FBti0061155-; transcript_id FBti0061155-;
chr2L	Flybase	exon	22370226	22376603	.	-	.	gene_id overlap-53; transcript_id overlap-53;
chr2L	Flybase	exon	22376851	22381552	.	-	.	gene_id overlap-54; transcript_id overlap-54;
chr2L	Flybase	exon	22381554	22384122	.	-	.	gene_id FBti0019882-; transcript_id FBti0019882-;
chr2L	Flybase	exon	22384129	22386503	.	-	.	gene_id FBti0060217+; transcript_id FBti0060217+;
chr2L	Flybase	exon	22386505	22386722	.	-	.	gene_id FBti0060708-; transcript_id FBti0060708-;
chr2L	Flybase	exon	22386724	22389626	.	-	.	gene_id FBti0060716-; transcript_id FBti0060716-;
chr2L	Flybase	exon	22389628	22390749	.	-	.	gene_id FBti0060623-; transcript_id FBti0060623-;
chr2L	Flybase	exon	22390751	22391071	.	-	.	gene_id FBti0060658-; transcript_id FBti0060658-;
chr2L	Flybase	exon	22391073	22391138	.	-	.	gene_id FBti0061158-; transcript_id FBti0061158-;
chr2L	Flybase	exon	22391996	22392130	.	-	.	gene_id FBti0060661-; transcript_id FBti0060661-;
chr2L	Flybase	exon	22392258	22392702	.	-	.	gene_id FBti0060545+; transcript_id FBti0060545+;
chr2L	Flybase	exon	22393429	22394819	.	-	.	gene_id FBti0060586-; transcript_id FBti0060586-;
chr2L	Flybase	exon	22394820	22395181	.	-	.	gene_id FBti0060547+; transcript_id FBti0060547+;
chr2L	Flybase	exon	22395372	22406969	.	-	.	gene_id overlap-55; transcript_id overlap-55;
chr2L	Flybase	exon	22408089	22408367	.	-	.	gene_id FBti0060682-; transcript_id FBti0060682-;
chr2L	Flybase	exon	22408489	22408847	.	-	.	gene_id FBti0060549+; transcript_id FBti0060549+;
chr2L	Flybase	exon	22409494	22409772	.	-	.	gene_id FBti0060684-; transcript_id FBti0060684-;
chr2L	Flybase	exon	22409894	22410321	.	-	.	gene_id FBti0060551+; transcript_id FBti0060551+;
chr2L	Flybase	exon	22410897	22411175	.	-	.	gene_id FBti0060686-; transcript_id FBti0060686-;
chr2L	Flybase	exon	22411293	22411721	.	-	.	gene_id FBti0060390+; transcript_id FBti0060390+;
chr2L	Flybase	exon	22412694	22413121	.	-	.	gene_id FBti0060565+; transcript_id FBti0060565+;
chr2L	Flybase	exon	22413694	22413972	.	-	.	gene_id FBti0060688-; transcript_id FBti0060688-;
chr2L	Flybase	exon	22414090	22414518	.	-	.	gene_id FBti0060391+; transcript_id FBti0060391+;
chr2L	Flybase	exon	22415073	22415351	.	-	.	gene_id FBti0060689-; transcript_id FBti0060689-;
chr2L	Flybase	exon	22415469	22415824	.	-	.	gene_id FBti0060570+; transcript_id FBti0060570+;
chr2L	Flybase	exon	22415856	22420240	.	-	.	gene_id FBti0060540-; transcript_id FBti0060540-;
chr2L	Flybase	exon	23059026	23060915	.	-	.	gene_id FBti0059748+; transcript_id FBti0059748+;
chr2L	Flybase	exon	9726	9858	.	+	.	gene_id FBti0060580-; transcript_id FBti0060580-;
chr2L	Flybase	exon	9887	9949	.	+	.	gene_id FBti0059810+; transcript_id FBti0059810+;
chr2L	Flybase	exon	21951	22687	.	+	.	gene_id cisNAT+456; transcript_id cisNAT+456;
chr2L	Flybase	exon	24236	24461	.	+	.	gene_id FBti0059812-; transcript_id FBti0059812-;
chr2L	Flybase	exon	27529	27788	.	+	.	gene_id FBti0059814+; transcript_id FBti0059814+;
chr2L	Flybase	exon	47514	52518	.	+	.	gene_id FBti0019092-; transcript_id FBti0019092-;
chr2L	Flybase	exon	60240	60579	.	+	.	gene_id FBti0059816-; transcript_id FBti0059816-;
chr2L	Flybase	exon	60663	60772	.	+	.	gene_id FBti0059818-; transcript_id FBti0059818-;
chr2L	Flybase	exon	64316	64935	.	+	.	gene_id FBti0019093-; transcript_id FBti0019093-;
chr2L	Flybase	exon	65663	65698	.	+	.	gene_id FBti0059819+; transcript_id FBti0059819+;
chr2L	Flybase	exon	71038	71390	.	+	.	gene_id cisNAT+1591; transcript_id cisNAT+1591;
chr2L	Flybase	exon	71756	71804	.	+	.	gene_id cisNAT+1590; transcript_id cisNAT+1590;
chr2L	Flybase	exon	71949	72081	.	+	.	gene_id cisNAT+1590; transcript_id cisNAT+1590;
chr2L	Flybase	exon	72386	72977	.	+	.	gene_id cisNAT+1590; transcript_id cisNAT+1590;
chr2L	Flybase	exon	73484	73692	.	+	.	gene_id cisNAT+1590; transcript_id cisNAT+1590;
chr2L	Flybase	exon	103961	104142	.	+	.	gene_id cisNAT+303; transcript_id cisNAT+303;
chr2L	Flybase	exon	116518	116975	.	+	.	gene_id FBti0060557-; transcript_id FBti0060557-;
chr2L	Flybase	exon	122836	123072	.	+	.	gene_id cisNAT+266; transcript_id cisNAT+266;
chr2L	Flybase	exon	123139	123258	.	+	.	gene_id cisNAT+266; transcript_id cisNAT+266;
chr2L	Flybase	exon	123324	123635	.	+	.	gene_id overlap+56; transcript_id overlap+56;
chr2L	Flybase	exon	155127	155178	.	+	.	gene_id cisNAT+457; transcript_id cisNAT+457;
chr2L	Flybase	exon	172692	172723	.	+	.	gene_id FBti0060558-; transcript_id FBti0060558-;
chr2L	Flybase	exon	173742	173778	.	+	.	gene_id FBti0060559+; transcript_id FBti0060559+;
chr2L	Flybase	exon	176392	176512	.	+	.	gene_id FBti0019095+; transcript_id FBti0019095+;
chr2L	Flybase	exon	178279	178466	.	+	.	gene_id FBti0060560-; transcript_id FBti0060560-;
chr2L	Flybase	exon	179822	179908	.	+	.	gene_id FBti0060561-; transcript_id FBti0060561-;
chr2L	Flybase	exon	204742	204782	.	+	.	gene_id cisNAT+458; transcript_id cisNAT+458;
chr2L	Flybase	exon	228036	228281	.	+	.	gene_id cisNAT+1607; transcript_id cisNAT+1607;
chr2L	Flybase	exon	262202	262597	.	+	.	gene_id cisNAT+459; transcript_id cisNAT+459;
chr2L	Flybase	exon	262644	263003	.	+	.	gene_id cisNAT+459; transcript_id cisNAT+459;
chr2L	Flybase	exon	274739	274766	.	+	.	gene_id cisNAT+1315; transcript_id cisNAT+1315;
chr2L	Flybase	exon	277581	277863	.	+	.	gene_id cisNAT+1314; transcript_id cisNAT+1314;
chr2L	Flybase	exon	277929	278234	.	+	.	gene_id cisNAT+1314; transcript_id cisNAT+1314;
chr2L	Flybase	exon	281669	282167	.	+	.	gene_id cisNAT+460; transcript_id cisNAT+460;
chr2L	Flybase	exon	283806	284210	.	+	.	gene_id cisNAT+461; transcript_id cisNAT+461;
chr2L	Flybase	exon	286382	286531	.	+	.	gene_id cisNAT+462; transcript_id cisNAT+462;
chr2L	Flybase	exon	287251	288292	.	+	.	gene_id cisNAT+268; transcript_id cisNAT+268;
chr2L	Flybase	exon	292958	293222	.	+	.	gene_id cisNAT+194; transcript_id cisNAT+194;
chr2L	Flybase	exon	325677	325824	.	+	.	gene_id cisNAT+1457; transcript_id cisNAT+1457;
chr2L	Flybase	exon	347940	355383	.	+	.	gene_id FBti0019096+; transcript_id FBti0019096+;
chr2L	Flybase	exon	355662	356312	.	+	.	gene_id cisNAT+463; transcript_id cisNAT+463;
chr2L	Flybase	exon	418433	418536	.	+	.	gene_id cisNAT+464; transcript_id cisNAT+464;
chr2L	Flybase	exon	448253	448701	.	+	.	gene_id cisNAT+188; transcript_id cisNAT+188;
chr2L	Flybase	exon	451599	451692	.	+	.	gene_id FBti0063763+; transcript_id FBti0063763+;
chr2L	Flybase	exon	545128	545306	.	+	.	gene_id cisNAT+108; transcript_id cisNAT+108;
chr2L	Flybase	exon	545370	545564	.	+	.	gene_id cisNAT+108; transcript_id cisNAT+108;
chr2L	Flybase	exon	545815	546443	.	+	.	gene_id cisNAT+108; transcript_id cisNAT+108;
chr2L	Flybase	exon	546564	547096	.	+	.	gene_id cisNAT+108; transcript_id cisNAT+108;
chr2L	Flybase	exon	559611	560037	.	+	.	gene_id cisNAT+1361; transcript_id cisNAT+1361;
chr2L	Flybase	exon	560096	560310	.	+	.	gene_id cisNAT+1361; transcript_id cisNAT+1361;
chr2L	Flybase	exon	575710	575734	.	+	.	gene_id cisNAT+156; transcript_id cisNAT+156;
chr2L	Flybase	exon	634183	634245	.	+	.	gene_id FBti0060585+; transcript_id FBti0060585+;
chr2L	Flybase	exon	686973	695955	.	+	.	gene_id FBti0019098+; transcript_id FBti0019098+;
chr2L	Flybase	exon	714858	714983	.	+	.	gene_id cisNAT+23; transcript_id cisNAT+23;
chr2L	Flybase	exon	770515	772243	.	+	.	gene_id FBti0019099+; transcript_id FBti0019099+;
chr2L	Flybase	exon	786509	786664	.	+	.	gene_id cisNAT+20; transcript_id cisNAT+20;
chr2L	Flybase	exon	813313	813380	.	+	.	gene_id cisNAT+465; transcript_id cisNAT+465;
chr2L	Flybase	exon	816993	817032	.	+	.	gene_id cisNAT+466; transcript_id cisNAT+466;
chr2L	Flybase	exon	850701	851071	.	+	.	gene_id cisNAT+206; transcript_id cisNAT+206;
chr2L	Flybase	exon	877301	877871	.	+	.	gene_id cisNAT+467; transcript_id cisNAT+467;
chr2L	Flybase	exon	877969	878270	.	+	.	gene_id cisNAT+467; transcript_id cisNAT+467;
chr2L	Flybase	exon	976935	984511	.	+	.	gene_id FBti0019100-; transcript_id FBti0019100-;
chr2L	Flybase	exon	996779	1005816	.	+	.	gene_id FBti0019101+; transcript_id FBti0019101+;
chr2L	Flybase	exon	1132331	1132411	.	+	.	gene_id cisNAT+468; transcript_id cisNAT+468;
chr2L	Flybase	exon	1151677	1151764	.	+	.	gene_id cisNAT+1382; transcript_id cisNAT+1382;
chr2L	Flybase	exon	1158660	1159355	.	+	.	gene_id cisNAT+1458; transcript_id cisNAT+1458;
chr2L	Flybase	exon	1167171	1167211	.	+	.	gene_id cisNAT+239; transcript_id cisNAT+239;
chr2L	Flybase	exon	1170752	1170789	.	+	.	gene_id cisNAT+469; transcript_id cisNAT+469;
chr2L	Flybase	exon	1182296	1182454	.	+	.	gene_id cisNAT+470; transcript_id cisNAT+470;
chr2L	Flybase	exon	1220184	1227591	.	+	.	gene_id FBti0019102-; transcript_id FBti0019102-;
chr2L	Flybase	exon	1301806	1302288	.	+	.	gene_id FBti0019103+; transcript_id FBti0019103+;
chr2L	Flybase	exon	1381210	1382632	.	+	.	gene_id cisNAT+51; transcript_id cisNAT+51;
chr2L	Flybase	exon	1498454	1498583	.	+	.	gene_id cisNAT+471; transcript_id cisNAT+471;
chr2L	Flybase	exon	1501123	1501429	.	+	.	gene_id cisNAT+472; transcript_id cisNAT+472;
chr2L	Flybase	exon	1570745	1573553	.	+	.	gene_id FBti0019104-; transcript_id FBti0019104-;
chr2L	Flybase	exon	1618308	1618557	.	+	.	gene_id FBti0019105+; transcript_id FBti0019105+;
chr2L	Flybase	exon	1679032	1686438	.	+	.	gene_id FBti0019106-; transcript_id FBti0019106-;
chr2L	Flybase	exon	1709173	1709244	.	+	.	gene_id cisNAT+473; transcript_id cisNAT+473;
chr2L	Flybase	exon	1711301	1711678	.	+	.	gene_id overlap+57; transcript_id overlap+57;
chr2L	Flybase	exon	1731032	1731070	.	+	.	gene_id cisNAT+474; transcript_id cisNAT+474;
chr2L	Flybase	exon	1801272	1806792	.	+	.	gene_id FBti0019108+; transcript_id FBti0019108+;
chr2L	Flybase	exon	2001402	2001511	.	+	.	gene_id cisNAT+1275; transcript_id cisNAT+1275;
chr2L	Flybase	exon	2006866	2007053	.	+	.	gene_id cisNAT+1164; transcript_id cisNAT+1164;
chr2L	Flybase	exon	2100429	2109522	.	+	.	gene_id FBti0060681+; transcript_id FBti0060681+;
chr2L	Flybase	exon	2112167	2119774	.	+	.	gene_id FBti0019109+; transcript_id FBti0019109+;
chr2L	Flybase	exon	2156483	2156790	.	+	.	gene_id cisNAT+7; transcript_id cisNAT+7;
chr2L	Flybase	exon	2190190	2190646	.	+	.	gene_id cisNAT+475; transcript_id cisNAT+475;
chr2L	Flybase	exon	2215013	2215167	.	+	.	gene_id cisNAT+476; transcript_id cisNAT+476;
chr2L	Flybase	exon	2226752	2227281	.	+	.	gene_id cisNAT+1495; transcript_id cisNAT+1495;
chr2L	Flybase	exon	2236346	2236844	.	+	.	gene_id cisNAT+1400; transcript_id cisNAT+1400;
chr2L	Flybase	exon	2294096	2299243	.	+	.	gene_id FBti0019110+; transcript_id FBti0019110+;
chr2L	Flybase	exon	2308760	2308872	.	+	.	gene_id cisNAT+477; transcript_id cisNAT+477;
chr2L	Flybase	exon	2323382	2323449	.	+	.	gene_id cisNAT+478; transcript_id cisNAT+478;
chr2L	Flybase	exon	2410623	2410662	.	+	.	gene_id cisNAT+479; transcript_id cisNAT+479;
chr2L	Flybase	exon	2517289	2517595	.	+	.	gene_id cisNAT+480; transcript_id cisNAT+480;
chr2L	Flybase	exon	2565593	2571602	.	+	.	gene_id FBti0019749-; transcript_id FBti0019749-;
chr2L	Flybase	exon	2581280	2581423	.	+	.	gene_id cisNAT+297; transcript_id cisNAT+297;
chr2L	Flybase	exon	2661258	2663024	.	+	.	gene_id FBti0019111-; transcript_id FBti0019111-;
chr2L	Flybase	exon	2713413	2713444	.	+	.	gene_id FBti0060718+; transcript_id FBti0060718+;
chr2L	Flybase	exon	2746879	2746944	.	+	.	gene_id cisNAT+1327; transcript_id cisNAT+1327;
chr2L	Flybase	exon	2757939	2757975	.	+	.	gene_id cisNAT+1561; transcript_id cisNAT+1561;
chr2L	Flybase	exon	2763415	2763889	.	+	.	gene_id cisNAT+481; transcript_id cisNAT+481;
chr2L	Flybase	exon	2768589	2768612	.	+	.	gene_id cisNAT+200; transcript_id cisNAT+200;
chr2L	Flybase	exon	2772653	2779174	.	+	.	gene_id FBti0019750-; transcript_id FBti0019750-;
chr2L	Flybase	exon	2814335	2814429	.	+	.	gene_id cisNAT+482; transcript_id cisNAT+482;
chr2L	Flybase	exon	2840123	2840149	.	+	.	gene_id cisNAT+1666; transcript_id cisNAT+1666;
chr2L	Flybase	exon	2842588	2842638	.	+	.	gene_id cisNAT+483; transcript_id cisNAT+483;
chr2L	Flybase	exon	2877090	2877168	.	+	.	gene_id cisNAT+484; transcript_id cisNAT+484;
chr2L	Flybase	exon	2909336	2909363	.	+	.	gene_id FBti0063012+; transcript_id FBti0063012+;
chr2L	Flybase	exon	2933353	2935475	.	+	.	gene_id FBti0019112+; transcript_id FBti0019112+;
chr2L	Flybase	exon	2968292	2968434	.	+	.	gene_id cisNAT+249; transcript_id cisNAT+249;
chr2L	Flybase	exon	2978410	2978500	.	+	.	gene_id cisNAT+485; transcript_id cisNAT+485;
chr2L	Flybase	exon	2989593	2990075	.	+	.	gene_id cisNAT+63; transcript_id cisNAT+63;
chr2L	Flybase	exon	3004458	3004517	.	+	.	gene_id FBti0063010-; transcript_id FBti0063010-;
chr2L	Flybase	exon	3021308	3021506	.	+	.	gene_id cisNAT+486; transcript_id cisNAT+486;
chr2L	Flybase	exon	3026251	3026439	.	+	.	gene_id cisNAT+487; transcript_id cisNAT+487;
chr2L	Flybase	exon	3030669	3030903	.	+	.	gene_id cisNAT+1500; transcript_id cisNAT+1500;
chr2L	Flybase	exon	3032209	3032300	.	+	.	gene_id cisNAT+488; transcript_id cisNAT+488;
chr2L	Flybase	exon	3037229	3037271	.	+	.	gene_id cisNAT+489; transcript_id cisNAT+489;
chr2L	Flybase	exon	3073087	3078230	.	+	.	gene_id FBti0019113-; transcript_id FBti0019113-;
chr2L	Flybase	exon	3171380	3171417	.	+	.	gene_id FBti0063022+; transcript_id FBti0063022+;
chr2L	Flybase	exon	3202793	3210165	.	+	.	gene_id FBti0019114+; transcript_id FBti0019114+;
chr2L	Flybase	exon	3251549	3259057	.	+	.	gene_id FBti0019115-; transcript_id FBti0019115-;
chr2L	Flybase	exon	3388653	3388837	.	+	.	gene_id FBti0019116-; transcript_id FBti0019116-;
chr2L	Flybase	exon	3453696	3453755	.	+	.	gene_id cisNAT+490; transcript_id cisNAT+490;
chr2L	Flybase	exon	3460321	3460367	.	+	.	gene_id cisNAT+491; transcript_id cisNAT+491;
chr2L	Flybase	exon	3462711	3463066	.	+	.	gene_id FBti0063035+; transcript_id FBti0063035+;
chr2L	Flybase	exon	3509098	3509440	.	+	.	gene_id cisNAT+1240; transcript_id cisNAT+1240;
chr2L	Flybase	exon	3522520	3522555	.	+	.	gene_id cisNAT+492; transcript_id cisNAT+492;
chr2L	Flybase	exon	3527386	3527588	.	+	.	gene_id cisNAT+493; transcript_id cisNAT+493;
chr2L	Flybase	exon	3621388	3621573	.	+	.	gene_id cisNAT+494; transcript_id cisNAT+494;
chr2L	Flybase	exon	3649843	3654986	.	+	.	gene_id FBti0019117-; transcript_id FBti0019117-;
chr2L	Flybase	exon	3704105	3704253	.	+	.	gene_id cisNAT+1237; transcript_id cisNAT+1237;
chr2L	Flybase	exon	3871270	3871425	.	+	.	gene_id cisNAT+1241; transcript_id cisNAT+1241;
chr2L	Flybase	exon	3964495	3964520	.	+	.	gene_id FBti0063101-; transcript_id FBti0063101-;
chr2L	Flybase	exon	3994179	3994259	.	+	.	gene_id FBti0063042-; transcript_id FBti0063042-;
chr2L	Flybase	exon	4030513	4030742	.	+	.	gene_id FBti0063043-; transcript_id FBti0063043-;
chr2L	Flybase	exon	4066104	4068854	.	+	.	gene_id FBti0019118+; transcript_id FBti0019118+;
chr2L	Flybase	exon	4074513	4074712	.	+	.	gene_id cisNAT+1588; transcript_id cisNAT+1588;
chr2L	Flybase	exon	4181240	4181287	.	+	.	gene_id FBti0063046-; transcript_id FBti0063046-;
chr2L	Flybase	exon	4181326	4183901	.	+	.	gene_id FBti0019119+; transcript_id FBti0019119+;
chr2L	Flybase	exon	4185400	4185657	.	+	.	gene_id cisNAT+1702; transcript_id cisNAT+1702;
chr2L	Flybase	exon	4442869	4442985	.	+	.	gene_id cisNAT+327; transcript_id cisNAT+327;
chr2L	Flybase	exon	4446669	4446765	.	+	.	gene_id cisNAT+267; transcript_id cisNAT+267;
chr2L	Flybase	exon	4455136	4455207	.	+	.	gene_id cisNAT+201; transcript_id cisNAT+201;
chr2L	Flybase	exon	4461656	4461746	.	+	.	gene_id cisNAT+495; transcript_id cisNAT+495;
chr2L	Flybase	exon	4467999	4468022	.	+	.	gene_id cisNAT+140; transcript_id cisNAT+140;
chr2L	Flybase	exon	4601758	4609142	.	+	.	gene_id FBti0019120+; transcript_id FBti0019120+;
chr2L	Flybase	exon	4661879	4669406	.	+	.	gene_id FBti0019121+; transcript_id FBti0019121+;
chr2L	Flybase	exon	4785695	4785747	.	+	.	gene_id FBti0063077+; transcript_id FBti0063077+;
chr2L	Flybase	exon	4815679	4815857	.	+	.	gene_id cisNAT+496; transcript_id cisNAT+496;
chr2L	Flybase	exon	4849438	4849499	.	+	.	gene_id cisNAT+497; transcript_id cisNAT+497;
chr2L	Flybase	exon	4903864	4903889	.	+	.	gene_id cisNAT+498; transcript_id cisNAT+498;
chr2L	Flybase	exon	4918232	4923234	.	+	.	gene_id FBti0019122+; transcript_id FBti0019122+;
chr2L	Flybase	exon	4944255	4944305	.	+	.	gene_id cisNAT+499; transcript_id cisNAT+499;
chr2L	Flybase	exon	4948205	4948324	.	+	.	gene_id cisNAT+500; transcript_id cisNAT+500;
chr2L	Flybase	exon	4953566	4953750	.	+	.	gene_id FBti0019123-; transcript_id FBti0019123-;
chr2L	Flybase	exon	4964024	4964249	.	+	.	gene_id cisNAT+1468; transcript_id cisNAT+1468;
chr2L	Flybase	exon	4964304	4964618	.	+	.	gene_id cisNAT+1468; transcript_id cisNAT+1468;
chr2L	Flybase	exon	4966366	4966399	.	+	.	gene_id cisNAT+187; transcript_id cisNAT+187;
chr2L	Flybase	exon	4970134	4970216	.	+	.	gene_id cisNAT+127; transcript_id cisNAT+127;
chr2L	Flybase	exon	4973718	4973925	.	+	.	gene_id FBti0019124+; transcript_id FBti0019124+;
chr2L	Flybase	exon	4978483	4978567	.	+	.	gene_id cisNAT+501; transcript_id cisNAT+501;
chr2L	Flybase	exon	5040647	5040818	.	+	.	gene_id cisNAT+503; transcript_id cisNAT+503;
chr2L	Flybase	exon	5044538	5044689	.	+	.	gene_id cisNAT+502; transcript_id cisNAT+502;
chr2L	Flybase	exon	5047817	5048365	.	+	.	gene_id cisNAT+504; transcript_id cisNAT+504;
chr2L	Flybase	exon	5052842	5053094	.	+	.	gene_id cisNAT+213; transcript_id cisNAT+213;
chr2L	Flybase	exon	5055981	5056149	.	+	.	gene_id cisNAT+505; transcript_id cisNAT+505;
chr2L	Flybase	exon	5062740	5063210	.	+	.	gene_id cisNAT+1467; transcript_id cisNAT+1467;
chr2L	Flybase	exon	5070956	5071109	.	+	.	gene_id cisNAT+1659; transcript_id cisNAT+1659;
chr2L	Flybase	exon	5099176	5099294	.	+	.	gene_id cisNAT+506; transcript_id cisNAT+506;
chr2L	Flybase	exon	5120301	5120401	.	+	.	gene_id FBti0063078-; transcript_id FBti0063078-;
chr2L	Flybase	exon	5212394	5212445	.	+	.	gene_id cisNAT+507; transcript_id cisNAT+507;
chr2L	Flybase	exon	5218999	5219053	.	+	.	gene_id cisNAT+82; transcript_id cisNAT+82;
chr2L	Flybase	exon	5287847	5288361	.	+	.	gene_id cisNAT+1560; transcript_id cisNAT+1560;
chr2L	Flybase	exon	5326503	5326648	.	+	.	gene_id cisNAT+508; transcript_id cisNAT+508;
chr2L	Flybase	exon	5342834	5345142	.	+	.	gene_id FBti0019125+; transcript_id FBti0019125+;
chr2L	Flybase	exon	5518892	5518949	.	+	.	gene_id cisNAT+509; transcript_id cisNAT+509;
chr2L	Flybase	exon	5521280	5521382	.	+	.	gene_id cisNAT+510; transcript_id cisNAT+510;
chr2L	Flybase	exon	5525737	5525809	.	+	.	gene_id cisNAT+1562; transcript_id cisNAT+1562;
chr2L	Flybase	exon	5525904	5526628	.	+	.	gene_id cisNAT+1563; transcript_id cisNAT+1563;
chr2L	Flybase	exon	5530619	5530682	.	+	.	gene_id cisNAT+511; transcript_id cisNAT+511;
chr2L	Flybase	exon	5535860	5535958	.	+	.	gene_id cisNAT+512; transcript_id cisNAT+512;
chr2L	Flybase	exon	5565618	5565755	.	+	.	gene_id cisNAT+1564; transcript_id cisNAT+1564;
chr2L	Flybase	exon	5591183	5591240	.	+	.	gene_id FBti0063169-; transcript_id FBti0063169-;
chr2L	Flybase	exon	5608580	5608668	.	+	.	gene_id FBti0063170+; transcript_id FBti0063170+;
chr2L	Flybase	exon	5629391	5629441	.	+	.	gene_id FBti0063171-; transcript_id FBti0063171-;
chr2L	Flybase	exon	5690529	5690697	.	+	.	gene_id cisNAT+1567; transcript_id cisNAT+1567;
chr2L	Flybase	exon	5690785	5691421	.	+	.	gene_id cisNAT+1567; transcript_id cisNAT+1567;
chr2L	Flybase	exon	5715677	5715954	.	+	.	gene_id cisNAT+513; transcript_id cisNAT+513;
chr2L	Flybase	exon	5716378	5716426	.	+	.	gene_id cisNAT+513; transcript_id cisNAT+513;
chr2L	Flybase	exon	5770013	5770124	.	+	.	gene_id cisNAT+514; transcript_id cisNAT+514;
chr2L	Flybase	exon	5770198	5770888	.	+	.	gene_id cisNAT+514; transcript_id cisNAT+514;
chr2L	Flybase	exon	5804279	5804315	.	+	.	gene_id FBti0063672+; transcript_id FBti0063672+;
chr2L	Flybase	exon	5827762	5836712	.	+	.	gene_id FBti0019126+; transcript_id FBti0019126+;
chr2L	Flybase	exon	5837184	5837223	.	+	.	gene_id FBti0063172-; transcript_id FBti0063172-;
chr2L	Flybase	exon	5925936	5925961	.	+	.	gene_id cisNAT+1474; transcript_id cisNAT+1474;
chr2L	Flybase	exon	5947646	5948145	.	+	.	gene_id cisNAT+1589; transcript_id cisNAT+1589;
chr2L	Flybase	exon	5969858	5970559	.	+	.	gene_id cisNAT+1434; transcript_id cisNAT+1434;
chr2L	Flybase	exon	5970628	5971025	.	+	.	gene_id cisNAT+1434; transcript_id cisNAT+1434;
chr2L	Flybase	exon	5985132	5985167	.	+	.	gene_id FBti0063268-; transcript_id FBti0063268-;
chr2L	Flybase	exon	6003573	6003738	.	+	.	gene_id cisNAT+34; transcript_id cisNAT+34;
chr2L	Flybase	exon	6004166	6004196	.	+	.	gene_id cisNAT+35; transcript_id cisNAT+35;
chr2L	Flybase	exon	6004421	6004854	.	+	.	gene_id cisNAT+35; transcript_id cisNAT+35;
chr2L	Flybase	exon	6041180	6041283	.	+	.	gene_id cisNAT+2; transcript_id cisNAT+2;
chr2L	Flybase	exon	6048001	6048630	.	+	.	gene_id cisNAT+1289; transcript_id cisNAT+1289;
chr2L	Flybase	exon	6048680	6048706	.	+	.	gene_id cisNAT+1289; transcript_id cisNAT+1289;
chr2L	Flybase	exon	6060841	6060938	.	+	.	gene_id cisNAT+515; transcript_id cisNAT+515;
chr2L	Flybase	exon	6063561	6063671	.	+	.	gene_id cisNAT+516; transcript_id cisNAT+516;
chr2L	Flybase	exon	6069789	6069838	.	+	.	gene_id cisNAT+517; transcript_id cisNAT+517;
chr2L	Flybase	exon	6101131	6101638	.	+	.	gene_id FBti0019127-; transcript_id FBti0019127-;
chr2L	Flybase	exon	6107197	6107237	.	+	.	gene_id FBti0063673+; transcript_id FBti0063673+;
chr2L	Flybase	exon	6125878	6125911	.	+	.	gene_id cisNAT+518; transcript_id cisNAT+518;
chr2L	Flybase	exon	6363205	6366068	.	+	.	gene_id FBti0019128-; transcript_id FBti0019128-;
chr2L	Flybase	exon	6415178	6415335	.	+	.	gene_id cisNAT+145; transcript_id cisNAT+145;
chr2L	Flybase	exon	6426911	6431562	.	+	.	gene_id FBti0063674-; transcript_id FBti0063674-;
chr2L	Flybase	exon	6431563	6436013	.	+	.	gene_id FBti0019752+; transcript_id FBti0019752+;
chr2L	Flybase	exon	6436014	6445111	.	+	.	gene_id FBti0059767-; transcript_id FBti0059767-;
chr2L	Flybase	exon	6487341	6487576	.	+	.	gene_id cisNAT+519; transcript_id cisNAT+519;
chr2L	Flybase	exon	6559430	6559711	.	+	.	gene_id cisNAT+520; transcript_id cisNAT+520;
chr2L	Flybase	exon	6559767	6560133	.	+	.	gene_id cisNAT+520; transcript_id cisNAT+520;
chr2L	Flybase	exon	6564111	6564709	.	+	.	gene_id cisNAT+521; transcript_id cisNAT+521;
chr2L	Flybase	exon	6625137	6625359	.	+	.	gene_id cisNAT+1232; transcript_id cisNAT+1232;
chr2L	Flybase	exon	6674681	6674780	.	+	.	gene_id cisNAT+16; transcript_id cisNAT+16;
chr2L	Flybase	exon	6804323	6804372	.	+	.	gene_id cisNAT+522; transcript_id cisNAT+522;
chr2L	Flybase	exon	6876832	6882963	.	+	.	gene_id FBti0019129-; transcript_id FBti0019129-;
chr2L	Flybase	exon	6911089	6911423	.	+	.	gene_id cisNAT+147; transcript_id cisNAT+147;
chr2L	Flybase	exon	6932812	6932954	.	+	.	gene_id cisNAT+523; transcript_id cisNAT+523;
chr2L	Flybase	exon	6954392	6954586	.	+	.	gene_id cisNAT+524; transcript_id cisNAT+524;
chr2L	Flybase	exon	6961515	6961653	.	+	.	gene_id cisNAT+525; transcript_id cisNAT+525;
chr2L	Flybase	exon	6966272	6966341	.	+	.	gene_id FBti0063690-; transcript_id FBti0063690-;
chr2L	Flybase	exon	6967535	6967586	.	+	.	gene_id FBti0063689+; transcript_id FBti0063689+;
chr2L	Flybase	exon	6991486	6998548	.	+	.	gene_id FBti0019130+; transcript_id FBti0019130+;
chr2L	Flybase	exon	7014622	7014737	.	+	.	gene_id cisNAT+3; transcript_id cisNAT+3;
chr2L	Flybase	exon	7059213	7059294	.	+	.	gene_id cisNAT+1239; transcript_id cisNAT+1239;
chr2L	Flybase	exon	7064430	7064467	.	+	.	gene_id cisNAT+526; transcript_id cisNAT+526;
chr2L	Flybase	exon	7088646	7088782	.	+	.	gene_id FBti0063691-; transcript_id FBti0063691-;
chr2L	Flybase	exon	7172703	7172736	.	+	.	gene_id FBti0063692+; transcript_id FBti0063692+;
chr2L	Flybase	exon	7185460	7185529	.	+	.	gene_id cisNAT+527; transcript_id cisNAT+527;
chr2L	Flybase	exon	7220566	7220647	.	+	.	gene_id cisNAT+1427; transcript_id cisNAT+1427;
chr2L	Flybase	exon	7232881	7233223	.	+	.	gene_id FBti0063710-; transcript_id FBti0063710-;
chr2L	Flybase	exon	7257363	7257437	.	+	.	gene_id FBti0063711+; transcript_id FBti0063711+;
chr2L	Flybase	exon	7343381	7350437	.	+	.	gene_id FBti0019131-; transcript_id FBti0019131-;
chr2L	Flybase	exon	7370312	7370391	.	+	.	gene_id cisNAT+1493; transcript_id cisNAT+1493;
chr2L	Flybase	exon	7408532	7408600	.	+	.	gene_id cisNAT+528; transcript_id cisNAT+528;
chr2L	Flybase	exon	7445354	7445882	.	+	.	gene_id cisNAT+270; transcript_id cisNAT+270;
chr2L	Flybase	exon	7548135	7550514	.	+	.	gene_id FBti0019132+; transcript_id FBti0019132+;
chr2L	Flybase	exon	7579254	7579380	.	+	.	gene_id FBti0019133+; transcript_id FBti0019133+;
chr2L	Flybase	exon	7684481	7684537	.	+	.	gene_id cisNAT+1501; transcript_id cisNAT+1501;
chr2L	Flybase	exon	7689310	7689459	.	+	.	gene_id cisNAT+529; transcript_id cisNAT+529;
chr2L	Flybase	exon	7693726	7693821	.	+	.	gene_id cisNAT+1171; transcript_id cisNAT+1171;
chr2L	Flybase	exon	7708099	7708159	.	+	.	gene_id cisNAT+1592; transcript_id cisNAT+1592;
chr2L	Flybase	exon	7708221	7708633	.	+	.	gene_id cisNAT+1592; transcript_id cisNAT+1592;
chr2L	Flybase	exon	7709345	7709645	.	+	.	gene_id cisNAT+1592; transcript_id cisNAT+1592;
chr2L	Flybase	exon	7724575	7724976	.	+	.	gene_id cisNAT+530; transcript_id cisNAT+530;
chr2L	Flybase	exon	7751361	7751414	.	+	.	gene_id FBti0063776+; transcript_id FBti0063776+;
chr2L	Flybase	exon	7795848	7795959	.	+	.	gene_id cisNAT+269; transcript_id cisNAT+269;
chr2L	Flybase	exon	7801667	7802098	.	+	.	gene_id cisNAT+531; transcript_id cisNAT+531;
chr2L	Flybase	exon	7821150	7821308	.	+	.	gene_id cisNAT+1597; transcript_id cisNAT+1597;
chr2L	Flybase	exon	7887743	7887787	.	+	.	gene_id FBti0063733+; transcript_id FBti0063733+;
chr2L	Flybase	exon	7959095	7960449	.	+	.	gene_id FBti0019134-; transcript_id FBti0019134-;
chr2L	Flybase	exon	7977135	7984050	.	+	.	gene_id FBti0019135-; transcript_id FBti0019135-;
chr2L	Flybase	exon	7994797	7995339	.	+	.	gene_id cisNAT+532; transcript_id cisNAT+532;
chr2L	Flybase	exon	7996113	7996494	.	+	.	gene_id cisNAT+532; transcript_id cisNAT+532;
chr2L	Flybase	exon	8013669	8018813	.	+	.	gene_id FBti0019136-; transcript_id FBti0019136-;
chr2L	Flybase	exon	8018860	8023578	.	+	.	gene_id FBti0019137-; transcript_id FBti0019137-;
chr2L	Flybase	exon	8051765	8051801	.	+	.	gene_id FBti0063762-; transcript_id FBti0063762-;
chr2L	Flybase	exon	8082858	8082982	.	+	.	gene_id cisNAT+1710; transcript_id cisNAT+1710;
chr2L	Flybase	exon	8194508	8195569	.	+	.	gene_id cisNAT+533; transcript_id cisNAT+533;
chr2L	Flybase	exon	8200464	8200652	.	+	.	gene_id cisNAT+534; transcript_id cisNAT+534;
chr2L	Flybase	exon	8201556	8201708	.	+	.	gene_id cisNAT+535; transcript_id cisNAT+535;
chr2L	Flybase	exon	8201810	8202175	.	+	.	gene_id cisNAT+535; transcript_id cisNAT+535;
chr2L	Flybase	exon	8216850	8216901	.	+	.	gene_id cisNAT+536; transcript_id cisNAT+536;
chr2L	Flybase	exon	8243322	8243426	.	+	.	gene_id cisNAT+1402; transcript_id cisNAT+1402;
chr2L	Flybase	exon	8306695	8306741	.	+	.	gene_id cisNAT+537; transcript_id cisNAT+537;
chr2L	Flybase	exon	8309875	8309961	.	+	.	gene_id cisNAT+538; transcript_id cisNAT+538;
chr2L	Flybase	exon	8316888	8317011	.	+	.	gene_id cisNAT+1408; transcript_id cisNAT+1408;
chr2L	Flybase	exon	8344071	8344378	.	+	.	gene_id cisNAT+1668; transcript_id cisNAT+1668;
chr2L	Flybase	exon	8370453	8370670	.	+	.	gene_id cisNAT+1665; transcript_id cisNAT+1665;
chr2L	Flybase	exon	8375501	8375549	.	+	.	gene_id cisNAT+539; transcript_id cisNAT+539;
chr2L	Flybase	exon	8383611	8383657	.	+	.	gene_id cisNAT+1451; transcript_id cisNAT+1451;
chr2L	Flybase	exon	8388727	8388804	.	+	.	gene_id cisNAT+1397; transcript_id cisNAT+1397;
chr2L	Flybase	exon	8401475	8401592	.	+	.	gene_id cisNAT+33; transcript_id cisNAT+33;
chr2L	Flybase	exon	8403572	8403644	.	+	.	gene_id cisNAT+1593; transcript_id cisNAT+1593;
chr2L	Flybase	exon	8431085	8431297	.	+	.	gene_id cisNAT+36; transcript_id cisNAT+36;
chr2L	Flybase	exon	8452476	8461587	.	+	.	gene_id FBti0019138-; transcript_id FBti0019138-;
chr2L	Flybase	exon	8524998	8525740	.	+	.	gene_id cisNAT+1303; transcript_id cisNAT+1303;
chr2L	Flybase	exon	8594519	8601516	.	+	.	gene_id FBti0019754+; transcript_id FBti0019754+;
chr2L	Flybase	exon	8676776	8676804	.	+	.	gene_id cisNAT+540; transcript_id cisNAT+540;
chr2L	Flybase	exon	8723169	8731490	.	+	.	gene_id FBti0019139+; transcript_id FBti0019139+;
chr2L	Flybase	exon	8776876	8777067	.	+	.	gene_id FBti0019755-; transcript_id FBti0019755-;
chr2L	Flybase	exon	8862775	8863743	.	+	.	gene_id cisNAT+1649; transcript_id cisNAT+1649;
chr2L	Flybase	exon	8863810	8864847	.	+	.	gene_id cisNAT+1650; transcript_id cisNAT+1650;
chr2L	Flybase	exon	8864863	8865692	.	+	.	gene_id cisNAT+1651; transcript_id cisNAT+1651;
chr2L	Flybase	exon	8865849	8866670	.	+	.	gene_id cisNAT+1648; transcript_id cisNAT+1648;
chr2L	Flybase	exon	8866766	8867511	.	+	.	gene_id cisNAT+1647; transcript_id cisNAT+1647;
chr2L	Flybase	exon	8934823	8935031	.	+	.	gene_id cisNAT+1740; transcript_id cisNAT+1740;
chr2L	Flybase	exon	8952709	8952753	.	+	.	gene_id FBti0063777+; transcript_id FBti0063777+;
chr2L	Flybase	exon	8970519	8970627	.	+	.	gene_id cisNAT+541; transcript_id cisNAT+541;
chr2L	Flybase	exon	8994390	8994784	.	+	.	gene_id cisNAT+160; transcript_id cisNAT+160;
chr2L	Flybase	exon	8994924	8995026	.	+	.	gene_id cisNAT+160; transcript_id cisNAT+160;
chr2L	Flybase	exon	8995088	8995275	.	+	.	gene_id cisNAT+160; transcript_id cisNAT+160;
chr2L	Flybase	exon	8995329	8995617	.	+	.	gene_id cisNAT+160; transcript_id cisNAT+160;
chr2L	Flybase	exon	9000334	9007786	.	+	.	gene_id FBti0019140+; transcript_id FBti0019140+;
chr2L	Flybase	exon	9071031	9071164	.	+	.	gene_id cisNAT+1235; transcript_id cisNAT+1235;
chr2L	Flybase	exon	9194175	9194261	.	+	.	gene_id FBti0063798-; transcript_id FBti0063798-;
chr2L	Flybase	exon	9218028	9222748	.	+	.	gene_id FBti0019141+; transcript_id FBti0019141+;
chr2L	Flybase	exon	9250087	9250211	.	+	.	gene_id cisNAT+542; transcript_id cisNAT+542;
chr2L	Flybase	exon	9314832	9314886	.	+	.	gene_id FBti0063799-; transcript_id FBti0063799-;
chr2L	Flybase	exon	9372101	9372121	.	+	.	gene_id cisNAT+1300; transcript_id cisNAT+1300;
chr2L	Flybase	exon	9372177	9372338	.	+	.	gene_id cisNAT+1300; transcript_id cisNAT+1300;
chr2L	Flybase	exon	9372944	9373656	.	+	.	gene_id cisNAT+1300; transcript_id cisNAT+1300;
chr2L	Flybase	exon	9393553	9396462	.	+	.	gene_id FBti0019142+; transcript_id FBti0019142+;
chr2L	Flybase	exon	9428668	9428740	.	+	.	gene_id cisNAT+543; transcript_id cisNAT+543;
chr2L	Flybase	exon	9503225	9503350	.	+	.	gene_id FBti0064242-; transcript_id FBti0064242-;
chr2L	Flybase	exon	9547572	9547676	.	+	.	gene_id FBti0064243+; transcript_id FBti0064243+;
chr2L	Flybase	exon	9778672	9778730	.	+	.	gene_id FBti0063899+; transcript_id FBti0063899+;
chr2L	Flybase	exon	9779278	9779359	.	+	.	gene_id FBti0063900-; transcript_id FBti0063900-;
chr2L	Flybase	exon	9787351	9788370	.	+	.	gene_id cisNAT+1181; transcript_id cisNAT+1181;
chr2L	Flybase	exon	9890060	9890119	.	+	.	gene_id cisNAT+1290; transcript_id cisNAT+1290;
chr2L	Flybase	exon	9922736	9922860	.	+	.	gene_id cisNAT+544; transcript_id cisNAT+544;
chr2L	Flybase	exon	9937231	9937510	.	+	.	gene_id cisNAT+1236; transcript_id cisNAT+1236;
chr2L	Flybase	exon	9959247	9959360	.	+	.	gene_id overlap+58; transcript_id overlap+58;
chr2L	Flybase	exon	9959549	9960168	.	+	.	gene_id overlap+59; transcript_id overlap+59;
chr2L	Flybase	exon	9961017	9961617	.	+	.	gene_id cisNAT+546; transcript_id cisNAT+546;
chr2L	Flybase	exon	9973781	9980841	.	+	.	gene_id FBti0019143-; transcript_id FBti0019143-;
chr2L	Flybase	exon	9984644	9984743	.	+	.	gene_id cisNAT+1169; transcript_id cisNAT+1169;
chr2L	Flybase	exon	10004534	10004571	.	+	.	gene_id cisNAT+1572; transcript_id cisNAT+1572;
chr2L	Flybase	exon	10033628	10033666	.	+	.	gene_id FBti0064247-; transcript_id FBti0064247-;
chr2L	Flybase	exon	10118444	10118565	.	+	.	gene_id FBti0064250+; transcript_id FBti0064250+;
chr2L	Flybase	exon	10138213	10143384	.	+	.	gene_id FBti0019144+; transcript_id FBti0019144+;
chr2L	Flybase	exon	10156376	10163789	.	+	.	gene_id FBti0019145+; transcript_id FBti0019145+;
chr2L	Flybase	exon	10181564	10181635	.	+	.	gene_id FBti0064249-; transcript_id FBti0064249-;
chr2L	Flybase	exon	10209484	10209744	.	+	.	gene_id cisNAT+547; transcript_id cisNAT+547;
chr2L	Flybase	exon	10242684	10242964	.	+	.	gene_id cisNAT+237; transcript_id cisNAT+237;
chr2L	Flybase	exon	10245877	10245977	.	+	.	gene_id cisNAT+237; transcript_id cisNAT+237;
chr2L	Flybase	exon	10254609	10254686	.	+	.	gene_id cisNAT+548; transcript_id cisNAT+548;
chr2L	Flybase	exon	10271442	10271465	.	+	.	gene_id cisNAT+84; transcript_id cisNAT+84;
chr2L	Flybase	exon	10297729	10297912	.	+	.	gene_id cisNAT+549; transcript_id cisNAT+549;
chr2L	Flybase	exon	10298022	10298116	.	+	.	gene_id cisNAT+549; transcript_id cisNAT+549;
chr2L	Flybase	exon	10298192	10298267	.	+	.	gene_id cisNAT+549; transcript_id cisNAT+549;
chr2L	Flybase	exon	10298603	10298695	.	+	.	gene_id FBti0064262+; transcript_id FBti0064262+;
chr2L	Flybase	exon	10317496	10317569	.	+	.	gene_id cisNAT+550; transcript_id cisNAT+550;
chr2L	Flybase	exon	10392866	10393228	.	+	.	gene_id cisNAT+1701; transcript_id cisNAT+1701;
chr2L	Flybase	exon	10404149	10404258	.	+	.	gene_id FBti0064263+; transcript_id FBti0064263+;
chr2L	Flybase	exon	10429919	10429988	.	+	.	gene_id cisNAT+551; transcript_id cisNAT+551;
chr2L	Flybase	exon	10432686	10433116	.	+	.	gene_id cisNAT+552; transcript_id cisNAT+552;
chr2L	Flybase	exon	10437412	10437479	.	+	.	gene_id FBti0064264-; transcript_id FBti0064264-;
chr2L	Flybase	exon	10485593	10485790	.	+	.	gene_id cisNAT+553; transcript_id cisNAT+553;
chr2L	Flybase	exon	10489899	10490461	.	+	.	gene_id cisNAT+554; transcript_id cisNAT+554;
chr2L	Flybase	exon	10506300	10506779	.	+	.	gene_id cisNAT+1305; transcript_id cisNAT+1305;
chr2L	Flybase	exon	10507858	10508032	.	+	.	gene_id cisNAT+555; transcript_id cisNAT+555;
chr2L	Flybase	exon	10592896	10600501	.	+	.	gene_id FBti0019146+; transcript_id FBti0019146+;
chr2L	Flybase	exon	10676361	10676396	.	+	.	gene_id FBti0064280-; transcript_id FBti0064280-;
chr2L	Flybase	exon	10683188	10683242	.	+	.	gene_id FBti0064281-; transcript_id FBti0064281-;
chr2L	Flybase	exon	10695057	10698043	.	+	.	gene_id cisNAT+556; transcript_id cisNAT+556;
chr2L	Flybase	exon	10850140	10850259	.	+	.	gene_id cisNAT+89; transcript_id cisNAT+89;
chr2L	Flybase	exon	10854434	10854604	.	+	.	gene_id cisNAT+312; transcript_id cisNAT+312;
chr2L	Flybase	exon	10862903	10864437	.	+	.	gene_id FBti0019147+; transcript_id FBti0019147+;
chr2L	Flybase	exon	10876598	10883595	.	+	.	gene_id FBti0019756-; transcript_id FBti0019756-;
chr2L	Flybase	exon	10901844	10901914	.	+	.	gene_id FBti0064297+; transcript_id FBti0064297+;
chr2L	Flybase	exon	10946999	10956154	.	+	.	gene_id FBti0019148-; transcript_id FBti0019148-;
chr2L	Flybase	exon	10982204	10982395	.	+	.	gene_id cisNAT+101; transcript_id cisNAT+101;
chr2L	Flybase	exon	10984377	10984667	.	+	.	gene_id FBti0064298-; transcript_id FBti0064298-;
chr2L	Flybase	exon	10984720	10984863	.	+	.	gene_id FBti0064312+; transcript_id FBti0064312+;
chr2L	Flybase	exon	10986683	10986798	.	+	.	gene_id FBti0064299-; transcript_id FBti0064299-;
chr2L	Flybase	exon	10997818	10997897	.	+	.	gene_id cisNAT+9; transcript_id cisNAT+9;
chr2L	Flybase	exon	11009878	11010180	.	+	.	gene_id cisNAT+557; transcript_id cisNAT+557;
chr2L	Flybase	exon	11011311	11012135	.	+	.	gene_id cisNAT+1700; transcript_id cisNAT+1700;
chr2L	Flybase	exon	11071026	11071466	.	+	.	gene_id cisNAT+1764; transcript_id cisNAT+1764;
chr2L	Flybase	exon	11110556	11110851	.	+	.	gene_id cisNAT+558; transcript_id cisNAT+558;
chr2L	Flybase	exon	11115659	11115823	.	+	.	gene_id cisNAT+321; transcript_id cisNAT+321;
chr2L	Flybase	exon	11128931	11129335	.	+	.	gene_id cisNAT+355; transcript_id cisNAT+355;
chr2L	Flybase	exon	11154011	11154293	.	+	.	gene_id FBti0064313+; transcript_id FBti0064313+;
chr2L	Flybase	exon	11215131	11218743	.	+	.	gene_id FBti0059794+; transcript_id FBti0059794+;
chr2L	Flybase	exon	11261025	11261080	.	+	.	gene_id cisNAT+1150; transcript_id cisNAT+1150;
chr2L	Flybase	exon	11280297	11280515	.	+	.	gene_id cisNAT+1510; transcript_id cisNAT+1510;
chr2L	Flybase	exon	11300406	11300445	.	+	.	gene_id FBti0059795+; transcript_id FBti0059795+;
chr2L	Flybase	exon	11315294	11317658	.	+	.	gene_id FBti0019149-; transcript_id FBti0019149-;
chr2L	Flybase	exon	11321941	11321975	.	+	.	gene_id FBti0059820+; transcript_id FBti0059820+;
chr2L	Flybase	exon	11520357	11520417	.	+	.	gene_id cisNAT+559; transcript_id cisNAT+559;
chr2L	Flybase	exon	11520456	11521055	.	+	.	gene_id cisNAT+559; transcript_id cisNAT+559;
chr2L	Flybase	exon	11531965	11532179	.	+	.	gene_id cisNAT+1388; transcript_id cisNAT+1388;
chr2L	Flybase	exon	11532235	11532851	.	+	.	gene_id cisNAT+1388; transcript_id cisNAT+1388;
chr2L	Flybase	exon	11532915	11533443	.	+	.	gene_id cisNAT+1388; transcript_id cisNAT+1388;
chr2L	Flybase	exon	11533501	11533693	.	+	.	gene_id cisNAT+1388; transcript_id cisNAT+1388;
chr2L	Flybase	exon	11540637	11547982	.	+	.	gene_id FBti0019150+; transcript_id FBti0019150+;
chr2L	Flybase	exon	11562554	11562621	.	+	.	gene_id FBti0059821+; transcript_id FBti0059821+;
chr2L	Flybase	exon	11563691	11568837	.	+	.	gene_id FBti0019151+; transcript_id FBti0019151+;
chr2L	Flybase	exon	11614107	11615544	.	+	.	gene_id FBti0019757+; transcript_id FBti0019757+;
chr2L	Flybase	exon	11713562	11720971	.	+	.	gene_id FBti0019152-; transcript_id FBti0019152-;
chr2L	Flybase	exon	11743833	11744005	.	+	.	gene_id cisNAT+1499; transcript_id cisNAT+1499;
chr2L	Flybase	exon	11744067	11744422	.	+	.	gene_id cisNAT+1499; transcript_id cisNAT+1499;
chr2L	Flybase	exon	11805123	11805160	.	+	.	gene_id FBti0059852-; transcript_id FBti0059852-;
chr2L	Flybase	exon	11835319	11835651	.	+	.	gene_id cisNAT+1488; transcript_id cisNAT+1488;
chr2L	Flybase	exon	11837047	11837103	.	+	.	gene_id FBti0059835-; transcript_id FBti0059835-;
chr2L	Flybase	exon	11840690	11840873	.	+	.	gene_id cisNAT+1476; transcript_id cisNAT+1476;
chr2L	Flybase	exon	11897168	11900028	.	+	.	gene_id FBti0019153-; transcript_id FBti0019153-;
chr2L	Flybase	exon	11984326	11984380	.	+	.	gene_id cisNAT+560; transcript_id cisNAT+560;
chr2L	Flybase	exon	11988734	11988801	.	+	.	gene_id cisNAT+1373; transcript_id cisNAT+1373;
chr2L	Flybase	exon	11993988	11994054	.	+	.	gene_id cisNAT+1179; transcript_id cisNAT+1179;
chr2L	Flybase	exon	11997899	11997965	.	+	.	gene_id cisNAT+1178; transcript_id cisNAT+1178;
chr2L	Flybase	exon	12035983	12036131	.	+	.	gene_id cisNAT+561; transcript_id cisNAT+561;
chr2L	Flybase	exon	12051754	12052049	.	+	.	gene_id cisNAT+338; transcript_id cisNAT+338;
chr2L	Flybase	exon	12067385	12074378	.	+	.	gene_id FBti0019758-; transcript_id FBti0019758-;
chr2L	Flybase	exon	12085648	12085827	.	+	.	gene_id cisNAT+68; transcript_id cisNAT+68;
chr2L	Flybase	exon	12092008	12092126	.	+	.	gene_id cisNAT+1548; transcript_id cisNAT+1548;
chr2L	Flybase	exon	12095175	12095250	.	+	.	gene_id cisNAT+562; transcript_id cisNAT+562;
chr2L	Flybase	exon	12100764	12100839	.	+	.	gene_id cisNAT+362; transcript_id cisNAT+362;
chr2L	Flybase	exon	12156965	12156999	.	+	.	gene_id FBti0059853+; transcript_id FBti0059853+;
chr2L	Flybase	exon	12171203	12171232	.	+	.	gene_id cisNAT+563; transcript_id cisNAT+563;
chr2L	Flybase	exon	12197314	12197347	.	+	.	gene_id FBti0060240-; transcript_id FBti0060240-;
chr2L	Flybase	exon	12262559	12262625	.	+	.	gene_id FBti0060244-; transcript_id FBti0060244-;
chr2L	Flybase	exon	12285973	12286002	.	+	.	gene_id FBti0060242-; transcript_id FBti0060242-;
chr2L	Flybase	exon	12322000	12322055	.	+	.	gene_id FBti0060243+; transcript_id FBti0060243+;
chr2L	Flybase	exon	12344218	12344266	.	+	.	gene_id cisNAT+1466; transcript_id cisNAT+1466;
chr2L	Flybase	exon	12429826	12430021	.	+	.	gene_id cisNAT+564; transcript_id cisNAT+564;
chr2L	Flybase	exon	12451944	12452047	.	+	.	gene_id cisNAT+565; transcript_id cisNAT+565;
chr2L	Flybase	exon	12547702	12547755	.	+	.	gene_id FBti0063921-; transcript_id FBti0063921-;
chr2L	Flybase	exon	12558374	12565446	.	+	.	gene_id FBti0019154+; transcript_id FBti0019154+;
chr2L	Flybase	exon	12693871	12693939	.	+	.	gene_id cisNAT+566; transcript_id cisNAT+566;
chr2L	Flybase	exon	12728974	12729160	.	+	.	gene_id FBti0019155+; transcript_id FBti0019155+;
chr2L	Flybase	exon	12731125	12735817	.	+	.	gene_id FBti0019156-; transcript_id FBti0019156-;
chr2L	Flybase	exon	12739228	12743947	.	+	.	gene_id FBti0019157+; transcript_id FBti0019157+;
chr2L	Flybase	exon	12753458	12753654	.	+	.	gene_id FBti0060271+; transcript_id FBti0060271+;
chr2L	Flybase	exon	12763895	12764038	.	+	.	gene_id FBti0019158-; transcript_id FBti0019158-;
chr2L	Flybase	exon	12781857	12789244	.	+	.	gene_id FBti0019159+; transcript_id FBti0019159+;
chr2L	Flybase	exon	12791662	12795275	.	+	.	gene_id FBti0019160+; transcript_id FBti0019160+;
chr2L	Flybase	exon	12861753	12863157	.	+	.	gene_id FBti0019161-; transcript_id FBti0019161-;
chr2L	Flybase	exon	12868903	12868958	.	+	.	gene_id FBti0060295+; transcript_id FBti0060295+;
chr2L	Flybase	exon	12894076	12895480	.	+	.	gene_id FBti0019162-; transcript_id FBti0019162-;
chr2L	Flybase	exon	12933904	12941314	.	+	.	gene_id FBti0019163+; transcript_id FBti0019163+;
chr2L	Flybase	exon	12961806	12961831	.	+	.	gene_id FBti0060315-; transcript_id FBti0060315-;
chr2L	Flybase	exon	12986940	12987220	.	+	.	gene_id FBti0060534+; transcript_id FBti0060534+;
chr2L	Flybase	exon	13036300	13036479	.	+	.	gene_id FBti0019164-; transcript_id FBti0019164-;
chr2L	Flybase	exon	13140367	13140420	.	+	.	gene_id FBti0060316-; transcript_id FBti0060316-;
chr2L	Flybase	exon	13165563	13166072	.	+	.	gene_id cisNAT+567; transcript_id cisNAT+567;
chr2L	Flybase	exon	13176613	13176668	.	+	.	gene_id cisNAT+568; transcript_id cisNAT+568;
chr2L	Flybase	exon	13176756	13176785	.	+	.	gene_id cisNAT+568; transcript_id cisNAT+568;
chr2L	Flybase	exon	13183848	13184875	.	+	.	gene_id cisNAT+569; transcript_id cisNAT+569;
chr2L	Flybase	exon	13197101	13197281	.	+	.	gene_id cisNAT+570; transcript_id cisNAT+570;
chr2L	Flybase	exon	13210772	13210828	.	+	.	gene_id cisNAT+571; transcript_id cisNAT+571;
chr2L	Flybase	exon	13242015	13244340	.	+	.	gene_id FBti0019165-; transcript_id FBti0019165-;
chr2L	Flybase	exon	13283911	13284043	.	+	.	gene_id cisNAT+334; transcript_id cisNAT+334;
chr2L	Flybase	exon	13284926	13285640	.	+	.	gene_id cisNAT+333; transcript_id cisNAT+333;
chr2L	Flybase	exon	13288679	13289021	.	+	.	gene_id cisNAT+1585; transcript_id cisNAT+1585;
chr2L	Flybase	exon	13304787	13305591	.	+	.	gene_id cisNAT+1460; transcript_id cisNAT+1460;
chr2L	Flybase	exon	13363408	13363454	.	+	.	gene_id FBti0060348-; transcript_id FBti0060348-;
chr2L	Flybase	exon	13370102	13370329	.	+	.	gene_id cisNAT+572; transcript_id cisNAT+572;
chr2L	Flybase	exon	13384983	13385403	.	+	.	gene_id cisNAT+1549; transcript_id cisNAT+1549;
chr2L	Flybase	exon	13393686	13393959	.	+	.	gene_id cisNAT+573; transcript_id cisNAT+573;
chr2L	Flybase	exon	13398990	13399140	.	+	.	gene_id cisNAT+1550; transcript_id cisNAT+1550;
chr2L	Flybase	exon	13399217	13399651	.	+	.	gene_id cisNAT+1550; transcript_id cisNAT+1550;
chr2L	Flybase	exon	13405707	13410429	.	+	.	gene_id FBti0019166-; transcript_id FBti0019166-;
chr2L	Flybase	exon	13437922	13439930	.	+	.	gene_id cisNAT+1696; transcript_id cisNAT+1696;
chr2L	Flybase	exon	13449516	13456895	.	+	.	gene_id FBti0019167+; transcript_id FBti0019167+;
chr2L	Flybase	exon	13479434	13479497	.	+	.	gene_id FBti0060329+; transcript_id FBti0060329+;
chr2L	Flybase	exon	13481502	13482044	.	+	.	gene_id FBti0019168+; transcript_id FBti0019168+;
chr2L	Flybase	exon	13522312	13527561	.	+	.	gene_id FBti0019169+; transcript_id FBti0019169+;
chr2L	Flybase	exon	13542267	13542576	.	+	.	gene_id cisNAT+574; transcript_id cisNAT+574;
chr2L	Flybase	exon	13543728	13543786	.	+	.	gene_id FBti0060350-; transcript_id FBti0060350-;
chr2L	Flybase	exon	13558439	13558488	.	+	.	gene_id FBti0060351+; transcript_id FBti0060351+;
chr2L	Flybase	exon	13560515	13565209	.	+	.	gene_id FBti0019170-; transcript_id FBti0019170-;
chr2L	Flybase	exon	13581896	13581964	.	+	.	gene_id FBti0060352+; transcript_id FBti0060352+;
chr2L	Flybase	exon	13599228	13600380	.	+	.	gene_id FBti0019171+; transcript_id FBti0019171+;
chr2L	Flybase	exon	13611261	13611319	.	+	.	gene_id FBti0060353-; transcript_id FBti0060353-;
chr2L	Flybase	exon	13746951	13747109	.	+	.	gene_id cisNAT+1722; transcript_id cisNAT+1722;
chr2L	Flybase	exon	13761860	13762907	.	+	.	gene_id FBti0019172+; transcript_id FBti0019172+;
chr2L	Flybase	exon	13782230	13782611	.	+	.	gene_id cisNAT+359; transcript_id cisNAT+359;
chr2L	Flybase	exon	13783720	13783957	.	+	.	gene_id FBti0060388+; transcript_id FBti0060388+;
chr2L	Flybase	exon	13784785	13784986	.	+	.	gene_id cisNAT+1570; transcript_id cisNAT+1570;
chr2L	Flybase	exon	13785050	13785423	.	+	.	gene_id cisNAT+1570; transcript_id cisNAT+1570;
chr2L	Flybase	exon	13790648	13790699	.	+	.	gene_id FBti0060369-; transcript_id FBti0060369-;
chr2L	Flybase	exon	13808808	13808964	.	+	.	gene_id cisNAT+350; transcript_id cisNAT+350;
chr2L	Flybase	exon	13809034	13809994	.	+	.	gene_id cisNAT+350; transcript_id cisNAT+350;
chr2L	Flybase	exon	13831481	13831576	.	+	.	gene_id cisNAT+91; transcript_id cisNAT+91;
chr2L	Flybase	exon	13834249	13834306	.	+	.	gene_id cisNAT+1345; transcript_id cisNAT+1345;
chr2L	Flybase	exon	13842517	13842579	.	+	.	gene_id FBti0060368-; transcript_id FBti0060368-;
chr2L	Flybase	exon	13853139	13862231	.	+	.	gene_id FBti0019173+; transcript_id FBti0019173+;
chr2L	Flybase	exon	13965011	13965088	.	+	.	gene_id cisNAT+346; transcript_id cisNAT+346;
chr2L	Flybase	exon	13972095	13972173	.	+	.	gene_id cisNAT+339; transcript_id cisNAT+339;
chr2L	Flybase	exon	13982742	13983269	.	+	.	gene_id cisNAT+71; transcript_id cisNAT+71;
chr2L	Flybase	exon	14019394	14020208	.	+	.	gene_id cisNAT+43; transcript_id cisNAT+43;
chr2L	Flybase	exon	14029261	14029368	.	+	.	gene_id cisNAT+357; transcript_id cisNAT+357;
chr2L	Flybase	exon	14345801	14345844	.	+	.	gene_id FBti0059982+; transcript_id FBti0059982+;
chr2L	Flybase	exon	14349069	14349639	.	+	.	gene_id cisNAT+1384; transcript_id cisNAT+1384;
chr2L	Flybase	exon	14352593	14352619	.	+	.	gene_id cisNAT+1385; transcript_id cisNAT+1385;
chr2L	Flybase	exon	14377133	14377235	.	+	.	gene_id FBti0059985-; transcript_id FBti0059985-;
chr2L	Flybase	exon	14465639	14469047	.	+	.	gene_id overlap+60; transcript_id overlap+60;
chr2L	Flybase	exon	14500576	14500602	.	+	.	gene_id FBti0060788-; transcript_id FBti0060788-;
chr2L	Flybase	exon	14599673	14599745	.	+	.	gene_id cisNAT+64; transcript_id cisNAT+64;
chr2L	Flybase	exon	14618936	14619298	.	+	.	gene_id FBti0019174+; transcript_id FBti0019174+;
chr2L	Flybase	exon	14642625	14651730	.	+	.	gene_id FBti0019175+; transcript_id FBti0019175+;
chr2L	Flybase	exon	14695332	14695406	.	+	.	gene_id FBti0060789+; transcript_id FBti0060789+;
chr2L	Flybase	exon	14738267	14738313	.	+	.	gene_id FBti0060790+; transcript_id FBti0060790+;
chr2L	Flybase	exon	14743940	14744048	.	+	.	gene_id FBti0060791+; transcript_id FBti0060791+;
chr2L	Flybase	exon	14803934	14809079	.	+	.	gene_id FBti0019176+; transcript_id FBti0019176+;
chr2L	Flybase	exon	14884908	14885040	.	+	.	gene_id FBti0060844+; transcript_id FBti0060844+;
chr2L	Flybase	exon	14890022	14890375	.	+	.	gene_id FBti0019177+; transcript_id FBti0019177+;
chr2L	Flybase	exon	14984451	14991974	.	+	.	gene_id FBti0019178-; transcript_id FBti0019178-;
chr2L	Flybase	exon	15004852	15005033	.	+	.	gene_id FBti0060845+; transcript_id FBti0060845+;
chr2L	Flybase	exon	15006582	15006607	.	+	.	gene_id cisNAT+1394; transcript_id cisNAT+1394;
chr2L	Flybase	exon	15008488	15008538	.	+	.	gene_id cisNAT+1395; transcript_id cisNAT+1395;
chr2L	Flybase	exon	15036585	15036991	.	+	.	gene_id cisNAT+44; transcript_id cisNAT+44;
chr2L	Flybase	exon	15037050	15037841	.	+	.	gene_id cisNAT+44; transcript_id cisNAT+44;
chr2L	Flybase	exon	15058918	15059120	.	+	.	gene_id cisNAT+121; transcript_id cisNAT+121;
chr2L	Flybase	exon	15081482	15081541	.	+	.	gene_id FBti0060865+; transcript_id FBti0060865+;
chr2L	Flybase	exon	15204078	15204156	.	+	.	gene_id FBti0060866+; transcript_id FBti0060866+;
chr2L	Flybase	exon	15446106	15453516	.	+	.	gene_id FBti0019179-; transcript_id FBti0019179-;
chr2L	Flybase	exon	15534445	15534563	.	+	.	gene_id FBti0060867-; transcript_id FBti0060867-;
chr2L	Flybase	exon	15586465	15593458	.	+	.	gene_id FBti0019762-; transcript_id FBti0019762-;
chr2L	Flybase	exon	15610170	15610746	.	+	.	gene_id cisNAT+360; transcript_id cisNAT+360;
chr2L	Flybase	exon	15653161	15654567	.	+	.	gene_id FBti0019763+; transcript_id FBti0019763+;
chr2L	Flybase	exon	15683783	15686757	.	+	.	gene_id FBti0059715-; transcript_id FBti0059715-;
chr2L	Flybase	exon	15686758	15688164	.	+	.	gene_id FBti0019766+; transcript_id FBti0019766+;
chr2L	Flybase	exon	15718780	15727569	.	+	.	gene_id overlap+61; transcript_id overlap+61;
chr2L	Flybase	exon	15746518	15746610	.	+	.	gene_id cisNAT+117; transcript_id cisNAT+117;
chr2L	Flybase	exon	15748000	15748150	.	+	.	gene_id cisNAT+116; transcript_id cisNAT+116;
chr2L	Flybase	exon	15766132	15766267	.	+	.	gene_id cisNAT+45; transcript_id cisNAT+45;
chr2L	Flybase	exon	15773609	15773634	.	+	.	gene_id FBti0060884-; transcript_id FBti0060884-;
chr2L	Flybase	exon	15826915	15829286	.	+	.	gene_id FBti0019180-; transcript_id FBti0019180-;
chr2L	Flybase	exon	15838500	15839906	.	+	.	gene_id FBti0019181+; transcript_id FBti0019181+;
chr2L	Flybase	exon	15894092	15894263	.	+	.	gene_id FBti0060900+; transcript_id FBti0060900+;
chr2L	Flybase	exon	15902768	15902819	.	+	.	gene_id FBti0060901-; transcript_id FBti0060901-;
chr2L	Flybase	exon	15922916	15923189	.	+	.	gene_id FBti0060902+; transcript_id FBti0060902+;
chr2L	Flybase	exon	15956082	15957486	.	+	.	gene_id FBti0019182-; transcript_id FBti0019182-;
chr2L	Flybase	exon	16040641	16040681	.	+	.	gene_id FBti0060917-; transcript_id FBti0060917-;
chr2L	Flybase	exon	16120108	16120182	.	+	.	gene_id FBti0060918+; transcript_id FBti0060918+;
chr2L	Flybase	exon	16141218	16146365	.	+	.	gene_id FBti0019183-; transcript_id FBti0019183-;
chr2L	Flybase	exon	16153790	16160787	.	+	.	gene_id FBti0019184+; transcript_id FBti0019184+;
chr2L	Flybase	exon	16163406	16163492	.	+	.	gene_id FBti0060935-; transcript_id FBti0060935-;
chr2L	Flybase	exon	16178374	16178492	.	+	.	gene_id cisNAT+1463; transcript_id cisNAT+1463;
chr2L	Flybase	exon	16178906	16179036	.	+	.	gene_id cisNAT+1463; transcript_id cisNAT+1463;
chr2L	Flybase	exon	16192011	16192071	.	+	.	gene_id FBti0060936-; transcript_id FBti0060936-;
chr2L	Flybase	exon	16259413	16259511	.	+	.	gene_id cisNAT+53; transcript_id cisNAT+53;
chr2L	Flybase	exon	16280312	16281417	.	+	.	gene_id FBti0019770+; transcript_id FBti0019770+;
chr2L	Flybase	exon	16293825	16293934	.	+	.	gene_id FBti0060937-; transcript_id FBti0060937-;
chr2L	Flybase	exon	16296050	16296969	.	+	.	gene_id cisNAT+332; transcript_id cisNAT+332;
chr2L	Flybase	exon	16301655	16301765	.	+	.	gene_id cisNAT+358; transcript_id cisNAT+358;
chr2L	Flybase	exon	16305800	16305940	.	+	.	gene_id cisNAT+180; transcript_id cisNAT+180;
chr2L	Flybase	exon	16313035	16313097	.	+	.	gene_id cisNAT+13; transcript_id cisNAT+13;
chr2L	Flybase	exon	16328058	16328131	.	+	.	gene_id cisNAT+46; transcript_id cisNAT+46;
chr2L	Flybase	exon	16512018	16519073	.	+	.	gene_id FBti0019185-; transcript_id FBti0019185-;
chr2L	Flybase	exon	16665657	16665715	.	+	.	gene_id FBti0061378+; transcript_id FBti0061378+;
chr2L	Flybase	exon	16679127	16679231	.	+	.	gene_id FBti0060535+; transcript_id FBti0060535+;
chr2L	Flybase	exon	16679478	16679590	.	+	.	gene_id FBti0061379+; transcript_id FBti0061379+;
chr2L	Flybase	exon	16697500	16697643	.	+	.	gene_id cisNAT+1586; transcript_id cisNAT+1586;
chr2L	Flybase	exon	16715890	16716195	.	+	.	gene_id cisNAT+1285; transcript_id cisNAT+1285;
chr2L	Flybase	exon	16722808	16722851	.	+	.	gene_id FBti0061380-; transcript_id FBti0061380-;
chr2L	Flybase	exon	16729697	16729785	.	+	.	gene_id FBti0061396-; transcript_id FBti0061396-;
chr2L	Flybase	exon	16742314	16742610	.	+	.	gene_id cisNAT+1369; transcript_id cisNAT+1369;
chr2L	Flybase	exon	16758183	16758283	.	+	.	gene_id cisNAT+575; transcript_id cisNAT+575;
chr2L	Flybase	exon	16832064	16832093	.	+	.	gene_id cisNAT+576; transcript_id cisNAT+576;
chr2L	Flybase	exon	16854994	16855062	.	+	.	gene_id FBti0061398-; transcript_id FBti0061398-;
chr2L	Flybase	exon	16855068	16855214	.	+	.	gene_id FBti0061430-; transcript_id FBti0061430-;
chr2L	Flybase	exon	16855435	16855760	.	+	.	gene_id FBti0061397-; transcript_id FBti0061397-;
chr2L	Flybase	exon	16855798	16856953	.	+	.	gene_id FBti0060536-; transcript_id FBti0060536-;
chr2L	Flybase	exon	16857078	16857175	.	+	.	gene_id FBti0061399-; transcript_id FBti0061399-;
chr2L	Flybase	exon	16858765	16859500	.	+	.	gene_id FBti0061428+; transcript_id FBti0061428+;
chr2L	Flybase	exon	16936423	16936449	.	+	.	gene_id FBti0061431-; transcript_id FBti0061431-;
chr2L	Flybase	exon	16958166	16962887	.	+	.	gene_id FBti0019186-; transcript_id FBti0019186-;
chr2L	Flybase	exon	17144384	17151999	.	+	.	gene_id FBti0019187+; transcript_id FBti0019187+;
chr2L	Flybase	exon	17167618	17167802	.	+	.	gene_id FBti0019188-; transcript_id FBti0019188-;
chr2L	Flybase	exon	17175293	17175354	.	+	.	gene_id FBti0061433+; transcript_id FBti0061433+;
chr2L	Flybase	exon	17199216	17200622	.	+	.	gene_id FBti0019189+; transcript_id FBti0019189+;
chr2L	Flybase	exon	17273262	17277961	.	+	.	gene_id FBti0019190+; transcript_id FBti0019190+;
chr2L	Flybase	exon	17335602	17336708	.	+	.	gene_id FBti0019771+; transcript_id FBti0019771+;
chr2L	Flybase	exon	17361746	17362140	.	+	.	gene_id FBti0061482+; transcript_id FBti0061482+;
chr2L	Flybase	exon	17413247	17413499	.	+	.	gene_id cisNAT+136; transcript_id cisNAT+136;
chr2L	Flybase	exon	17432071	17432117	.	+	.	gene_id FBti0061506-; transcript_id FBti0061506-;
chr2L	Flybase	exon	17458171	17458380	.	+	.	gene_id FBti0061483-; transcript_id FBti0061483-;
chr2L	Flybase	exon	17481987	17482037	.	+	.	gene_id cisNAT+577; transcript_id cisNAT+577;
chr2L	Flybase	exon	17497010	17497208	.	+	.	gene_id cisNAT+69; transcript_id cisNAT+69;
chr2L	Flybase	exon	17520662	17520735	.	+	.	gene_id FBti0061507-; transcript_id FBti0061507-;
chr2L	Flybase	exon	17555992	17556045	.	+	.	gene_id FBti0061508+; transcript_id FBti0061508+;
chr2L	Flybase	exon	17567502	17567565	.	+	.	gene_id FBti0061509+; transcript_id FBti0061509+;
chr2L	Flybase	exon	17592259	17592299	.	+	.	gene_id cisNAT+578; transcript_id cisNAT+578;
chr2L	Flybase	exon	17687542	17692248	.	+	.	gene_id FBti0019191-; transcript_id FBti0019191-;
chr2L	Flybase	exon	17727904	17729308	.	+	.	gene_id FBti0019192-; transcript_id FBti0019192-;
chr2L	Flybase	exon	17783626	17783709	.	+	.	gene_id FBti0061526-; transcript_id FBti0061526-;
chr2L	Flybase	exon	17819977	17825122	.	+	.	gene_id FBti0019193+; transcript_id FBti0019193+;
chr2L	Flybase	exon	17912011	17914134	.	+	.	gene_id FBti0019194+; transcript_id FBti0019194+;
chr2L	Flybase	exon	17924327	17924372	.	+	.	gene_id FBti0061539+; transcript_id FBti0061539+;
chr2L	Flybase	exon	17941320	17941428	.	+	.	gene_id FBti0061540+; transcript_id FBti0061540+;
chr2L	Flybase	exon	17952003	17953409	.	+	.	gene_id FBti0019195+; transcript_id FBti0019195+;
chr2L	Flybase	exon	17973634	17974098	.	+	.	gene_id FBti0061541-; transcript_id FBti0061541-;
chr2L	Flybase	exon	17999804	17999873	.	+	.	gene_id FBti0061542-; transcript_id FBti0061542-;
chr2L	Flybase	exon	18009642	18009694	.	+	.	gene_id cisNAT+579; transcript_id cisNAT+579;
chr2L	Flybase	exon	18011745	18012144	.	+	.	gene_id FBti0061543-; transcript_id FBti0061543-;
chr2L	Flybase	exon	18051931	18061018	.	+	.	gene_id FBti0019196-; transcript_id FBti0019196-;
chr2L	Flybase	exon	18113589	18114198	.	+	.	gene_id FBti0019197-; transcript_id FBti0019197-;
chr2L	Flybase	exon	18157109	18157162	.	+	.	gene_id cisNAT+580; transcript_id cisNAT+580;
chr2L	Flybase	exon	18159138	18159714	.	+	.	gene_id FBti0061563-; transcript_id FBti0061563-;
chr2L	Flybase	exon	18177177	18177267	.	+	.	gene_id FBti0061564+; transcript_id FBti0061564+;
chr2L	Flybase	exon	18200649	18200719	.	+	.	gene_id cisNAT+1391; transcript_id cisNAT+1391;
chr2L	Flybase	exon	18282997	18283072	.	+	.	gene_id FBti0061574-; transcript_id FBti0061574-;
chr2L	Flybase	exon	18408082	18412799	.	+	.	gene_id FBti0019198-; transcript_id FBti0019198-;
chr2L	Flybase	exon	18444086	18444153	.	+	.	gene_id FBti0061980-; transcript_id FBti0061980-;
chr2L	Flybase	exon	18472963	18473132	.	+	.	gene_id cisNAT+581; transcript_id cisNAT+581;
chr2L	Flybase	exon	18487746	18488021	.	+	.	gene_id cisNAT+582; transcript_id cisNAT+582;
chr2L	Flybase	exon	18581421	18584215	.	+	.	gene_id FBti0019199-; transcript_id FBti0019199-;
chr2L	Flybase	exon	18612659	18612929	.	+	.	gene_id FBti0061981+; transcript_id FBti0061981+;
chr2L	Flybase	exon	18633667	18638390	.	+	.	gene_id FBti0019200+; transcript_id FBti0019200+;
chr2L	Flybase	exon	18700605	18700645	.	+	.	gene_id cisNAT+583; transcript_id cisNAT+583;
chr2L	Flybase	exon	18711070	18711297	.	+	.	gene_id cisNAT+584; transcript_id cisNAT+584;
chr2L	Flybase	exon	18732463	18732524	.	+	.	gene_id cisNAT+585; transcript_id cisNAT+585;
chr2L	Flybase	exon	18791360	18791805	.	+	.	gene_id FBti0061996+; transcript_id FBti0061996+;
chr2L	Flybase	exon	18829011	18829059	.	+	.	gene_id cisNAT+586; transcript_id cisNAT+586;
chr2L	Flybase	exon	18852427	18852736	.	+	.	gene_id FBti0062509+; transcript_id FBti0062509+;
chr2L	Flybase	exon	18902811	18902854	.	+	.	gene_id FBti0062510-; transcript_id FBti0062510-;
chr2L	Flybase	exon	18945497	18945589	.	+	.	gene_id FBti0062511+; transcript_id FBti0062511+;
chr2L	Flybase	exon	18973583	18973698	.	+	.	gene_id FBti0062512-; transcript_id FBti0062512-;
chr2L	Flybase	exon	18977518	18978187	.	+	.	gene_id cisNAT+587; transcript_id cisNAT+587;
chr2L	Flybase	exon	18988267	18988331	.	+	.	gene_id cisNAT+588; transcript_id cisNAT+588;
chr2L	Flybase	exon	18995280	18995337	.	+	.	gene_id FBti0062513-; transcript_id FBti0062513-;
chr2L	Flybase	exon	18997789	18997837	.	+	.	gene_id FBti0062514-; transcript_id FBti0062514-;
chr2L	Flybase	exon	19008032	19008234	.	+	.	gene_id cisNAT+1312; transcript_id cisNAT+1312;
chr2L	Flybase	exon	19022235	19022987	.	+	.	gene_id overlap+62; transcript_id overlap+62;
chr2L	Flybase	exon	19034443	19034576	.	+	.	gene_id cisNAT+1238; transcript_id cisNAT+1238;
chr2L	Flybase	exon	19043534	19043614	.	+	.	gene_id cisNAT+589; transcript_id cisNAT+589;
chr2L	Flybase	exon	19049842	19049884	.	+	.	gene_id cisNAT+47; transcript_id cisNAT+47;
chr2L	Flybase	exon	19064928	19065269	.	+	.	gene_id cisNAT+590; transcript_id cisNAT+590;
chr2L	Flybase	exon	19069443	19069673	.	+	.	gene_id cisNAT+590; transcript_id cisNAT+590;
chr2L	Flybase	exon	19076207	19076657	.	+	.	gene_id FBti0062013-; transcript_id FBti0062013-;
chr2L	Flybase	exon	19116482	19116570	.	+	.	gene_id cisNAT+18; transcript_id cisNAT+18;
chr2L	Flybase	exon	19121239	19121309	.	+	.	gene_id FBti0062014+; transcript_id FBti0062014+;
chr2L	Flybase	exon	19133022	19133097	.	+	.	gene_id cisNAT+1306; transcript_id cisNAT+1306;
chr2L	Flybase	exon	19147425	19154401	.	+	.	gene_id FBti0019201-; transcript_id FBti0019201-;
chr2L	Flybase	exon	19158539	19158665	.	+	.	gene_id cisNAT+1587; transcript_id cisNAT+1587;
chr2L	Flybase	exon	19272532	19272636	.	+	.	gene_id FBti0062043-; transcript_id FBti0062043-;
chr2L	Flybase	exon	19345072	19357214	.	+	.	gene_id overlap+63; transcript_id overlap+63;
chr2L	Flybase	exon	19399614	19400145	.	+	.	gene_id FBti0019202+; transcript_id FBti0019202+;
chr2L	Flybase	exon	19400391	19400571	.	+	.	gene_id FBti0062045+; transcript_id FBti0062045+;
chr2L	Flybase	exon	19408686	19408846	.	+	.	gene_id FBti0062046-; transcript_id FBti0062046-;
chr2L	Flybase	exon	19426297	19426596	.	+	.	gene_id cisNAT+1177; transcript_id cisNAT+1177;
chr2L	Flybase	exon	19491646	19491679	.	+	.	gene_id cisNAT+591; transcript_id cisNAT+591;
chr2L	Flybase	exon	19506667	19507273	.	+	.	gene_id FBti0019203+; transcript_id FBti0019203+;
chr2L	Flybase	exon	19528777	19528945	.	+	.	gene_id cisNAT+592; transcript_id cisNAT+592;
chr2L	Flybase	exon	19529991	19530189	.	+	.	gene_id cisNAT+592; transcript_id cisNAT+592;
chr2L	Flybase	exon	19545375	19545548	.	+	.	gene_id cisNAT+593; transcript_id cisNAT+593;
chr2L	Flybase	exon	19579092	19579131	.	+	.	gene_id cisNAT+594; transcript_id cisNAT+594;
chr2L	Flybase	exon	19620154	19621068	.	+	.	gene_id FBti0019204-; transcript_id FBti0019204-;
chr2L	Flybase	exon	19652628	19674002	.	+	.	gene_id overlap+64; transcript_id overlap+64;
chr2L	Flybase	exon	19688080	19688130	.	+	.	gene_id FBti0062047-; transcript_id FBti0062047-;
chr2L	Flybase	exon	19703591	19712669	.	+	.	gene_id FBti0019205+; transcript_id FBti0019205+;
chr2L	Flybase	exon	19737411	19740818	.	+	.	gene_id FBti0019780-; transcript_id FBti0019780-;
chr2L	Flybase	exon	19762861	19763048	.	+	.	gene_id FBti0019206+; transcript_id FBti0019206+;
chr2L	Flybase	exon	19774156	19774205	.	+	.	gene_id FBti0062084+; transcript_id FBti0062084+;
chr2L	Flybase	exon	19774527	19774633	.	+	.	gene_id FBti0062085+; transcript_id FBti0062085+;
chr2L	Flybase	exon	19813239	19813514	.	+	.	gene_id FBti0062086-; transcript_id FBti0062086-;
chr2L	Flybase	exon	19816785	19816818	.	+	.	gene_id FBti0062087-; transcript_id FBti0062087-;
chr2L	Flybase	exon	19817899	19818611	.	+	.	gene_id FBti0019781+; transcript_id FBti0019781+;
chr2L	Flybase	exon	19964135	19964281	.	+	.	gene_id cisNAT+1698; transcript_id cisNAT+1698;
chr2L	Flybase	exon	19965663	19965702	.	+	.	gene_id cisNAT+1180; transcript_id cisNAT+1180;
chr2L	Flybase	exon	20005927	20010944	.	+	.	gene_id FBti0019207-; transcript_id FBti0019207-;
chr2L	Flybase	exon	20024561	20024743	.	+	.	gene_id FBti0062116-; transcript_id FBti0062116-;
chr2L	Flybase	exon	20025416	20025460	.	+	.	gene_id FBti0062645+; transcript_id FBti0062645+;
chr2L	Flybase	exon	20025902	20026367	.	+	.	gene_id FBti0062117+; transcript_id FBti0062117+;
chr2L	Flybase	exon	20034419	20034461	.	+	.	gene_id FBti0062119+; transcript_id FBti0062119+;
chr2L	Flybase	exon	20045074	20045391	.	+	.	gene_id FBti0062121+; transcript_id FBti0062121+;
chr2L	Flybase	exon	20064260	20064381	.	+	.	gene_id cisNAT+87; transcript_id cisNAT+87;
chr2L	Flybase	exon	20068697	20068736	.	+	.	gene_id FBti0062122-; transcript_id FBti0062122-;
chr2L	Flybase	exon	20069047	20069304	.	+	.	gene_id cisNAT+1577; transcript_id cisNAT+1577;
chr2L	Flybase	exon	20089635	20089698	.	+	.	gene_id cisNAT+595; transcript_id cisNAT+595;
chr2L	Flybase	exon	20093087	20093152	.	+	.	gene_id cisNAT+596; transcript_id cisNAT+596;
chr2L	Flybase	exon	20099516	20099569	.	+	.	gene_id FBti0062123-; transcript_id FBti0062123-;
chr2L	Flybase	exon	20104935	20105422	.	+	.	gene_id FBti0019782+; transcript_id FBti0019782+;
chr2L	Flybase	exon	20105898	20106460	.	+	.	gene_id FBti0062649+; transcript_id FBti0062649+;
chr2L	Flybase	exon	20107031	20109811	.	+	.	gene_id FBti0019783+; transcript_id FBti0019783+;
chr2L	Flybase	exon	20109918	20110920	.	+	.	gene_id FBti0019784+; transcript_id FBti0019784+;
chr2L	Flybase	exon	20110940	20111424	.	+	.	gene_id FBti0019785+; transcript_id FBti0019785+;
chr2L	Flybase	exon	20111425	20112123	.	+	.	gene_id FBti0019786-; transcript_id FBti0019786-;
chr2L	Flybase	exon	20112134	20112416	.	+	.	gene_id FBti0019787+; transcript_id FBti0019787+;
chr2L	Flybase	exon	20112489	20113113	.	+	.	gene_id FBti0062148-; transcript_id FBti0062148-;
chr2L	Flybase	exon	20113114	20113750	.	+	.	gene_id FBti0062642+; transcript_id FBti0062642+;
chr2L	Flybase	exon	20114973	20115051	.	+	.	gene_id FBti0062124-; transcript_id FBti0062124-;
chr2L	Flybase	exon	20116172	20117108	.	+	.	gene_id FBti0062115+; transcript_id FBti0062115+;
chr2L	Flybase	exon	20117109	20119061	.	+	.	gene_id overlap+65; transcript_id overlap+65;
chr2L	Flybase	exon	20119079	20119290	.	+	.	gene_id FBti0019788-; transcript_id FBti0019788-;
chr2L	Flybase	exon	20120406	20120441	.	+	.	gene_id FBti0062647-; transcript_id FBti0062647-;
chr2L	Flybase	exon	20148650	20149590	.	+	.	gene_id FBti0062174+; transcript_id FBti0062174+;
chr2L	Flybase	exon	20150148	20152719	.	+	.	gene_id overlap+718; transcript_id overlap+718;
chr2L	Flybase	exon	20153108	20155231	.	+	.	gene_id FBti0019791+; transcript_id FBti0019791+;
chr2L	Flybase	exon	20155636	20155730	.	+	.	gene_id FBti0062751-; transcript_id FBti0062751-;
chr2L	Flybase	exon	20155809	20156130	.	+	.	gene_id FBti0019792-; transcript_id FBti0019792-;
chr2L	Flybase	exon	20156131	20156835	.	+	.	gene_id FBti0019793+; transcript_id FBti0019793+;
chr2L	Flybase	exon	20157240	20157334	.	+	.	gene_id FBti0062752-; transcript_id FBti0062752-;
chr2L	Flybase	exon	20157413	20164267	.	+	.	gene_id overlap+67; transcript_id overlap+67;
chr2L	Flybase	exon	20164282	20165362	.	+	.	gene_id FBti0019797-; transcript_id FBti0019797-;
chr2L	Flybase	exon	20165376	20165517	.	+	.	gene_id FBti0062754-; transcript_id FBti0062754-;
chr2L	Flybase	exon	20165748	20166090	.	+	.	gene_id FBti0019798+; transcript_id FBti0019798+;
chr2L	Flybase	exon	20166133	20170350	.	+	.	gene_id overlap+68; transcript_id overlap+68;
chr2L	Flybase	exon	20170364	20172564	.	+	.	gene_id overlap+69; transcript_id overlap+69;
chr2L	Flybase	exon	20172567	20174151	.	+	.	gene_id FBti0019805+; transcript_id FBti0019805+;
chr2L	Flybase	exon	20174152	20174347	.	+	.	gene_id FBti0019806-; transcript_id FBti0019806-;
chr2L	Flybase	exon	20174355	20174384	.	+	.	gene_id FBti0062692-; transcript_id FBti0062692-;
chr2L	Flybase	exon	20174387	20174530	.	+	.	gene_id FBti0060272+; transcript_id FBti0060272+;
chr2L	Flybase	exon	20174540	20174705	.	+	.	gene_id FBti0019807-; transcript_id FBti0019807-;
chr2L	Flybase	exon	20175701	20175775	.	+	.	gene_id FBti0062723-; transcript_id FBti0062723-;
chr2L	Flybase	exon	20175776	20175807	.	+	.	gene_id FBti0062795+; transcript_id FBti0062795+;
chr2L	Flybase	exon	20175809	20191234	.	+	.	gene_id overlap+70; transcript_id overlap+70;
chr2L	Flybase	exon	20202050	20202314	.	+	.	gene_id FBti0062780-; transcript_id FBti0062780-;
chr2L	Flybase	exon	20202638	20205313	.	+	.	gene_id FBti0059673+; transcript_id FBti0059673+;
chr2L	Flybase	exon	20205687	20209103	.	+	.	gene_id overlap+71; transcript_id overlap+71;
chr2L	Flybase	exon	20209200	20209440	.	+	.	gene_id FBti0019817-; transcript_id FBti0019817-;
chr2L	Flybase	exon	20209441	20210865	.	+	.	gene_id FBti0062777+; transcript_id FBti0062777+;
chr2L	Flybase	exon	20211648	20211754	.	+	.	gene_id FBti0062724-; transcript_id FBti0062724-;
chr2L	Flybase	exon	20211780	20213246	.	+	.	gene_id FBti0019818-; transcript_id FBti0019818-;
chr2L	Flybase	exon	20213658	20218301	.	+	.	gene_id overlap+72; transcript_id overlap+72;
chr2L	Flybase	exon	20218325	20218435	.	+	.	gene_id FBti0062749+; transcript_id FBti0062749+;
chr2L	Flybase	exon	20218517	20219530	.	+	.	gene_id FBti0062778-; transcript_id FBti0062778-;
chr2L	Flybase	exon	20219535	20220047	.	+	.	gene_id FBti0019208-; transcript_id FBti0019208-;
chr2L	Flybase	exon	20220094	20220533	.	+	.	gene_id FBti0062693+; transcript_id FBti0062693+;
chr2L	Flybase	exon	20220796	20222853	.	+	.	gene_id FBti0019209-; transcript_id FBti0019209-;
chr2L	Flybase	exon	20223641	20223825	.	+	.	gene_id FBti0062650-; transcript_id FBti0062650-;
chr2L	Flybase	exon	20272166	20282820	.	+	.	gene_id overlap+73; transcript_id overlap+73;
chr2L	Flybase	exon	20303215	20310626	.	+	.	gene_id FBti0019210+; transcript_id FBti0019210+;
chr2L	Flybase	exon	20350106	20350139	.	+	.	gene_id FBti0062779+; transcript_id FBti0062779+;
chr2L	Flybase	exon	20372282	20372466	.	+	.	gene_id FBti0019211-; transcript_id FBti0019211-;
chr2L	Flybase	exon	20375523	20375789	.	+	.	gene_id FBti0062818+; transcript_id FBti0062818+;
chr2L	Flybase	exon	20407865	20412892	.	+	.	gene_id FBti0019212-; transcript_id FBti0019212-;
chr2L	Flybase	exon	20413602	20413975	.	+	.	gene_id FBti0062819-; transcript_id FBti0062819-;
chr2L	Flybase	exon	20414150	20414190	.	+	.	gene_id FBti0062841+; transcript_id FBti0062841+;
chr2L	Flybase	exon	20434335	20434461	.	+	.	gene_id FBti0062842+; transcript_id FBti0062842+;
chr2L	Flybase	exon	20434511	20434561	.	+	.	gene_id FBti0062843-; transcript_id FBti0062843-;
chr2L	Flybase	exon	20441317	20441422	.	+	.	gene_id FBti0062844-; transcript_id FBti0062844-;
chr2L	Flybase	exon	20447733	20447905	.	+	.	gene_id cisNAT+1234; transcript_id cisNAT+1234;
chr2L	Flybase	exon	20456846	20456978	.	+	.	gene_id cisNAT+1182; transcript_id cisNAT+1182;
chr2L	Flybase	exon	20461584	20461729	.	+	.	gene_id cisNAT+597; transcript_id cisNAT+597;
chr2L	Flybase	exon	20468163	20468476	.	+	.	gene_id FBti0062846-; transcript_id FBti0062846-;
chr2L	Flybase	exon	20481656	20481706	.	+	.	gene_id FBti0062848+; transcript_id FBti0062848+;
chr2L	Flybase	exon	20491500	20491612	.	+	.	gene_id FBti0062849-; transcript_id FBti0062849-;
chr2L	Flybase	exon	20514749	20514832	.	+	.	gene_id FBti0062851+; transcript_id FBti0062851+;
chr2L	Flybase	exon	20568707	20569043	.	+	.	gene_id FBti0019213+; transcript_id FBti0019213+;
chr2L	Flybase	exon	20576032	20576098	.	+	.	gene_id FBti0063318+; transcript_id FBti0063318+;
chr2L	Flybase	exon	20576274	20583683	.	+	.	gene_id FBti0019214-; transcript_id FBti0019214-;
chr2L	Flybase	exon	20633936	20633975	.	+	.	gene_id FBti0063319-; transcript_id FBti0063319-;
chr2L	Flybase	exon	20635280	20635627	.	+	.	gene_id FBti0019824-; transcript_id FBti0019824-;
chr2L	Flybase	exon	20635785	20636602	.	+	.	gene_id overlap+74; transcript_id overlap+74;
chr2L	Flybase	exon	20636611	20638224	.	+	.	gene_id FBti0063349-; transcript_id FBti0063349-;
chr2L	Flybase	exon	20638247	20638328	.	+	.	gene_id FBti0063350-; transcript_id FBti0063350-;
chr2L	Flybase	exon	20659131	20659218	.	+	.	gene_id cisNAT+1233; transcript_id cisNAT+1233;
chr2L	Flybase	exon	20678920	20678979	.	+	.	gene_id cisNAT+598; transcript_id cisNAT+598;
chr2L	Flybase	exon	20683461	20683629	.	+	.	gene_id cisNAT+170; transcript_id cisNAT+170;
chr2L	Flybase	exon	20740302	20748120	.	+	.	gene_id FBti0015567+; transcript_id FBti0015567+;
chr2L	Flybase	exon	20788661	20789098	.	+	.	gene_id cisNAT+1323; transcript_id cisNAT+1323;
chr2L	Flybase	exon	20819991	20820054	.	+	.	gene_id FBti0063360-; transcript_id FBti0063360-;
chr2L	Flybase	exon	20835862	20836522	.	+	.	gene_id FBti0019217+; transcript_id FBti0019217+;
chr2L	Flybase	exon	20838342	20838466	.	+	.	gene_id FBti0063363-; transcript_id FBti0063363-;
chr2L	Flybase	exon	20856986	20857113	.	+	.	gene_id cisNAT+599; transcript_id cisNAT+599;
chr2L	Flybase	exon	20871334	20871565	.	+	.	gene_id cisNAT+600; transcript_id cisNAT+600;
chr2L	Flybase	exon	20874113	20874177	.	+	.	gene_id cisNAT+601; transcript_id cisNAT+601;
chr2L	Flybase	exon	20891617	20896634	.	+	.	gene_id FBti0019218+; transcript_id FBti0019218+;
chr2L	Flybase	exon	20900745	20900910	.	+	.	gene_id FBti0063365-; transcript_id FBti0063365-;
chr2L	Flybase	exon	20901512	20902616	.	+	.	gene_id FBti0019825+; transcript_id FBti0019825+;
chr2L	Flybase	exon	20914770	20914880	.	+	.	gene_id FBti0063390-; transcript_id FBti0063390-;
chr2L	Flybase	exon	20923099	20923607	.	+	.	gene_id FBti0063391-; transcript_id FBti0063391-;
chr2L	Flybase	exon	20928129	20928608	.	+	.	gene_id FBti0063392-; transcript_id FBti0063392-;
chr2L	Flybase	exon	20929426	20929525	.	+	.	gene_id overlap+75; transcript_id overlap+75;
chr2L	Flybase	exon	20935136	20935201	.	+	.	gene_id FBti0063394+; transcript_id FBti0063394+;
chr2L	Flybase	exon	20976717	20981442	.	+	.	gene_id FBti0019219-; transcript_id FBti0019219-;
chr2L	Flybase	exon	20981687	20981725	.	+	.	gene_id FBti0063442+; transcript_id FBti0063442+;
chr2L	Flybase	exon	20998626	20998686	.	+	.	gene_id FBti0063395-; transcript_id FBti0063395-;
[truncated: 11,904 more rows]
